# Supplementary material for: Adaptations of the axon initial segment in fast-spiking interneurons of the human neocortex support low action potential thresholds
Source: PLoS Biol. 2025 Dec 10;23(12):e3003549. doi: 10.1371/journal.pbio.3003549 (PMC12798858; doi:10.1371/journal.pbio.3003549)
Supplement: S1 Data — (XLSX) [file pbio.3003549.s003.xlsx]

## Sheet: Metadata Fig 1
D1 human	Bin Center	Count	D1 mouse	Bin Center	Count		D2 human	-55.8	D2 mouse	-53.8		E1	temporal	frontal		E2	SpkThr mV	gender	SpkThr mV	gender		E3	SpkThr mV	age
n91	-70.205	0	n94	-70.205	0		n91	-54	n94	-49.7			-53.3	-55.8			-53.1	F	-54	M		n63	-42	69
data binned 1 ms	-69.195	0	data binned 1 ms	-69.195	0			-53.3		-45.7			-52.6	-54			-52.6	F	-53.3	M			-45.6	70
	-68.185	0		-68.185	0			-53.1		-45.4			-49.1	-47.6			-52	F	-49.1	M			-47	66
	-67.175	0		-67.175	0			-52.6		-44			-49	-47			-48.7	F	-47.6	M			-26.6	21
	-66.165	0		-66.165	0			-52		-42			-47.7	-46.4			-47.7	F	-46.4	M			-38.4	72
	-65.155	0		-65.155	0			-49.1		-42			-46.8	-46.1			-47.4	F	-45.5	M			-40.5	61
	-64.145	0		-64.145	0			-49		-41.175			-43.3	-45.9			-47	F	-45.4	M			-27.9	17
	-63.135	0		-63.135	0			-48.7		-40.2			-41.3	-42.8			-45.6	F	-43.65	M			-31.2	65
	-62.125	0		-62.125	0			-48.2		-40.15			-41.1	-42.7			-45.05	F	-42.7	M			-37.6	28
	-61.115	0		-61.115	0			-47.7		-39.8			-40.6	-42.2			-43.3	F	-42.05	M			-37	30
	-60.105	0		-60.105	0			-47.6		-39.7			-40.4	-41.1			-42.2	F	-41.45	M			-38.4	40
	-59.095	0		-59.095	0			-47		-39.3			-38.8	-40.9			-42	F	-40.5	M			-35.6	42
	-58.085	0		-58.085	0			-46.8		-38.6			-38.5	-40.7			-41.3	F	-40.2	M			-39	78
	-57.075	0		-57.075	0			-46.4		-38.5			-38.4	-40.7			-41	F	-40.1	M			-45.05	68
	-56.065	1		-56.065	0			-46.1		-38.3			-38.2	-40.6			-40.7	F	-40	M			-47.4	19
	-55.055	0		-55.055	0			-46		-37.8			-37.6	-40.5			-40.6	F	-39	M			-52	50
	-54.045	1		-54.045	1			-45.9		-37.6			-37.3	-40.1			-40.5	F	-38.5	M			-20.1	54
	-53.035	3		-53.035	0			-45.6		-37.1			-37.3	-39.9			-39.3	F	-37.7	M			-53.1	69
	-52.025	1		-52.025	0			-45.5		-36.9			-37	-39			-39	F	-37.5	M			-48.7	60
	-51.015	0		-51.015	0			-45.4		-36.8			-35	-39			-38.5	F	-36.75	M			-40.7	39
	-50.005	0		-50.005	1			-45		-36.7			-35	-38.9			-38.4	F	-36.2	M			-47.7	63
	-48.995	3		-48.995	0			-44		-35.9			-34.7	-37.7			-38.4	F	-36	M			-52.6	68
	-47.985	3		-47.985	0			-44		-35.9			-34.2	-36.8			-38.4	F	-34.8	M			-42.2	76
	-46.975	2		-46.975	0			-44		-35.7			-32.8	-36.8			-38.3	F	-32.9	M			-41	73
	-45.965	6		-45.965	1			-42.8		-35.6			-32.3	-36.4			-37.6	F	-32.8	M			-38.4	47
	-44.955	2		-44.955	1			-42.7		-35.55				-35.6			-37	F	-32.8	M			-38.3	53
	-43.945	3		-43.945	1			-42.2		-35.5				-32.9			-35.6	F	-32.3	M			-41.3	30
	-42.935	2		-42.935	0			-42		-35.48				-32.8			-33.6	F	-31	M			-38.5	67
	-41.925	4		-41.925	2			-42		-35.4				-31.2			-31.2	F	-30.6	M			-40.6	55
	-40.915	9		-40.915	1			-41.5		-35.3				-30.6			-27.9	F	-30	M			-39.3	79
	-39.905	5		-39.905	4			-41.3		-35.1				-29			-26.6	F	-29.1	M			-33.6	51
	-38.895	12		-38.895	3			-41.1		-35				-26.6			-21.2	F	-25.5	M			-21.2	46
	-37.885	3		-37.885	3			-41.1		-34.8				-26.6			-20.1	F					-43.3	31
	-36.875	6		-36.875	4			-40.9		-34.7				-26.1									-42.05	38
	-35.865	2		-35.865	8			-40.7		-34.6				-25.5									-38.5	66
	-34.855	5		-34.855	8			-40.7		-34.6				-25.5									-40.1	45
	-33.845	1		-33.845	7			-40.6		-34.4				-21.9									-43.65	21
	-32.835	3		-32.835	3			-40.6		-34.1				-19.1									-32.9	40
	-31.825	2		-31.825	5			-40.5		-34.1				-18.3									-40.2	69
	-30.815	4		-30.815	5			-40.2		-34.1													-41.45	58
	-29.805	1		-29.805	5			-40.1		-34													-46.4	47
	-28.795	1		-28.795	10			-40		-33.7													-36.75	38
	-27.785	2		-27.785	4			-40		-33.6													-45.4	34
	-26.775	2		-26.775	3			-39.9		-33.6													-49.1	11
	-25.765	2		-25.765	3			-39.3		-33.3													-30.6	85
	-24.755	0		-24.755	2			-39.1		-33.15													-25.5	36
	-23.745	0		-23.745	3			-39		-33													-30	37
	-22.735	0		-22.735	1			-39		-32.1													-31	22
	-21.725	1		-21.725	1			-39		-32.1													-54	33
	-20.715	0		-20.715	4			-39		-32													-39	20
								-38.9		-31.6													-42.7	49
								-38.8		-31.5													-47.6	66
								-38.5		-31.3													-36.2	67
								-38.5		-30.9													-53.3	68
								-38.4		-30.7													-45.5	51
								-38.4		-30.6													-34.8	41
								-37.7		-30.45													-32.3	20
								-37.6		-30.3													-37.7	43
								-37.6		-29.6													-36	65
								-37.3		-29.6													-32.8	70
								-37		-29.5													-32.8	59
								-37		-29.4													-40	68
								-36.8		-29.3													-37.5	70
								-36.8		-29.3
								-36.4		-29.1
								-36.2		-29
								-35.6		-29
								-35		-28.9
								-35		-28.9
								-35		-28.5
								-34.8		-28.5
								-34.7		-28.3
								-33.9		-28.1
								-32.9		-27.7
								-32.8		-27.5
								-32.79		-27.3
								-32.3		-27.2
								-31.9		-27
								-31.2		-26.8
								-31.1		-26.1
								-31		-26
								-30.6		-25.8
								-30		-25.1
								-29		-25
								-27.9		-24
								-27.5		-23.8
								-26.6		-23.7
								-26.6		-23.1
								-25.5		-21.3
								-25.5		-21.1
								-21.9		-20.8
										-20.7
										-20.5

## Sheet: Metadata for Fig 2
A2 human	Bin Center 1	Count 1	A2 mouse	Bin Center 2	Count 2	B2 human	Bin Center	Count	B2 mouse	Bin Center 1	Count 1	C1 mouse	221.66	4.72857	C2 Human	95.1451	10.346	D1 mouse	-18.8179	4.72857	D2 human	-37.3459	10.346	D3 human and mouse	-37.3459	10.346
n60	13.4875	0	n50	13.4875	0	n60	0.25	0	n50	0.25	0	n40	161.635	4	n50	104.053	9.2	n50	-18.2876	4	n60	-46.753	9.2	n110	-46.753	9.2
	38.4625	1		38.4625	3		0.75	0		0.75	0		314.852	10.1886		78.1973	8.10583		-38.5284	10.1886		-48.214	8.10583		-48.214	8.10583
	63.4375	4		63.4375	3		1.25	0		1.25	0		235.368	5.25667		147.168	10.9625		-29.2664	5.25667		-39.0701	10.9625		-39.0701	10.9625
	88.4125	8		88.4125	10		1.75	1		1.75	1		199.307	8.3275		89.3449	10.6		-27.4773	8.3275		-45.6441	10.6		-45.6441	10.6
	113.388	3		113.388	9		2.25	0		2.25	2		331.274	10.3533		144.741	9.49		-37.5671	10.3533		-40.2069	9.49		-40.2069	9.49
	138.363	9		138.363	7		2.75	0		2.75	6		96.6007	3.12964		92.8407	6.80714		-32.1452	3.12964		-36.7775	6.80714		-36.7775	6.80714
	163.338	3		163.338	6		3.25	6		3.25	7		79.2333	2.50235		100.496	3.93167		-20.6655	2.50235		-26.6241	3.93167		-26.6241	3.93167
	188.312	4		188.312	4		3.75	5		3.75	7		115.513	3.25625		283.057	6.675		-23.8266	3.25625		-27.4658	6.675		-27.4658	6.675
	213.287	7		213.287	4		4.25	3		4.25	5		205.035	7.96107		223.804	4		-39.8407	7.96107		-34.7442	4		-34.7442	4
	238.262	4		238.262	1		4.75	5		4.75	4		79.0618	3.20429		99.5251	3.50652		-24.9787	3.20429		-38.8108	3.50652		-38.8108	3.50652
	263.238	2		263.238	1		5.25	2		5.25	3		126.698	5.88214		200.159	5.35		-30.5725	5.88214		-45.3695	5.35		-45.3695	5.35
	288.212	3		288.212	0		5.75	2		5.75	2		124.716	3.33214		167.272	6.76316		-24.0112	3.33214		-40.4739	6.76316		-40.4739	6.76316
	313.188	2		313.188	1		6.25	3		6.25	3		152.229	3.5		269.996	7.79293		-23.674	3.5		-31.2347	7.79293		-31.2347	7.79293
	338.163	0		338.163	1		6.75	8		6.75	1		160.275	5.13091		212.45	4.1		-20.7825	5.13091		-30.6397	4.1		-30.6397	4.1
	363.137	1		363.137	0		7.25	3		7.25	2		129.178	3.58952		284.771	3.325		-27.6947	3.58952		-37.0178	3.325		-37.0178	3.325
	388.113	4		388.113	0		7.75	5		7.75	2		162.581	3.366		227.389	5.32		-25.1121	3.366		-39.8827	5.32		-39.8827	5.32
	413.087	2		413.087	0		8.25	5		8.25	2		142.623	2.93333		420.191	3.56		-35.5682	2.93333		-38.8832	3.56		-38.8832	3.56
	438.062	0		438.062	0		8.75	3		8.75	0		126.78	2.5735		168.121	3.75333		-21.3242	2.5735		-25.4974	3.75333		-25.4974	3.75333
	463.038	0		463.038	0		9.25	3		9.25	1		258.245	7.4		142.8	1.725		-33.6457	7.4		-29.9734	4.59444		-29.9734	4.59444
	488.012	0		488.012	0		9.75	1		9.75	0		107.341	3.5		150.168	4.59444		-35.4614	3.5		-45.4788	4.99		-45.4788	4.99
	512.987	1		512.987	0		10.25	1		10.25	2		191.823	6.11		132.81	4.99		-28.2593	6.11		-38.4216	7.97		-38.4216	7.97
	537.962	0		537.962	0		10.75	3		10.75	0		51.2006	3.5		173.876	7.97		-35.436	3.5		-38.3549	4.95		-38.3549	4.95
	562.938	0		562.938	0		11.25	0		11.25	0		96.0995	7.94		509.847	4.95		-45.7459	7.94		-36.4494	8.14286		-36.4494	8.14286
	587.913	0		587.913	0		11.75	0		11.75	0		42.5005	2.76375		134.249	8.14286		-23.1171	2.76375		-34.8129	3.3125		-34.8129	3.3125
	612.888	1		612.888	0		12.25	0		12.25	0		39.5605	2.59		83.2651	3.3125		-26.7945	2.59		-32.2685	6.24		-32.2685	6.24
	637.862	0		637.862	0		12.75	0		12.75	0		32.772	3.61857		206.073	6.24		-27.3234	3.61857		-37.7477	7.51		-37.7477	7.51
	662.837	0		662.837	0		13.25	0		13.25	0		112.247	9.125		295.318	7.51		-45.4178	9.125		-37.0305	6.13143		-37.0305	6.13143
	687.812	0		687.812	0		13.75	1		13.75	0		104.002	2.15		221.399	6.13143		-20.6146	2.15		-35.0151	7.78222		-35.0151	7.78222
	712.788	0		712.788	0		14.25	0		14.25	0		88.1092	4.26667		185.871	7.78222		-35.3648	4.26667		-39.2761	6.5475		-39.2761	6.5475
	737.763	1		737.763	0		14.75	0		14.75	0		82.9087	1.91		407.869	6.5475		-27.1912	1.91		-32.0969	13.662		-32.0969	13.662
	762.737	0		762.737	0		15.25	0		15.25	0		132.125	2.7		186.169	13.662		-19.872	2.7		-40.3035	4.071		-40.3035	4.071
	787.712	0		787.712	0		15.75	0		15.75	0		161.821	5.06667		72.9682	4.071		-35.0545	5.06667		-35.085	8.92143		-35.085	8.92143
	812.688	0		812.688	0		16.25	0		16.25	0		138.481	5.6		377.654	8.92143		-21.2351	5.6		-40.1993	10.588		-40.1993	10.588
	837.663	0		837.663	0		16.75	0		16.75	0		110.855	2.25		385.561	10.588		-31.3263	2.25		-31.5196	3.24643		-31.5196	3.24643
	862.638	0		862.638	0		17.25	0		17.25	0		118.108	4		95.3264	3.24643		-21.1105	4		-33.9294	6.62893		-33.9294	6.62893
	887.612	0		887.612	0		17.75	0		17.75	0		109.454	4.16667		138.524	6.62893		-28.1372	4.16667		-36.7889	6.89		-36.7889	6.89
	912.587	0		912.587	0		18.25	0		18.25	0		182.11	6.26667		396.769	6.89		-32.0638	6.26667		-45.4101	9.22		-45.4101	9.22
	937.562	0		937.562	0		18.75	0		18.75	0		156.597	4.87333		142.037	9.22		-25.8484	4.87333		-35.553	8.185		-35.553	8.185
	962.538	0		962.538	0		19.25	0		19.25	0		147.103	4.18403		103.53	8.185		-29.6402	4.18403		-35.5835	4.61333		-35.5835	4.61333
	987.513	0		987.513	0		19.75	0		19.75	0		84.5915	4.6		60.5269	4.61333		-29.8869	4.6		-36.2969	3.41667		-36.2969	3.41667
													90.5626	4.97		74.8118	3.41667		-40.8783	4.97		-40.2184	7.475		-40.2184	7.475
													67.8062	3.52923		309.58	7.475		-31.3517	3.52923		-32.0053	4.06667		-32.0053	4.06667
													84.5063	3.286		143.446	4.06667		-22.232	3.286		-25.2311	6.50636		-25.2311	6.50636
													115.562	6.15		206.101	6.50636		-41.748	6.15		-25.65	5.83083		-25.65	5.83083
													90.0127	4.375		262.602	5.83083		-33.7524	4.375		-30.2048	8.28824		-30.2048	8.28824
													74.6615	3.56		245.832	8.28824		-28.3264	3.56		-36.4349	6.98338		-36.4349	6.98338
													210.624	8.31333		189.542	6.98338		-34.2051	8.31333		-40.451	8.80455		-40.451	8.80455
													207.642	7.216		323.552	8.80455		-32.4656	7.216		-35.0227	7.215		-35.0227	7.215
													197.282	6.7805		367.184	7.215		-31.4331	6.7805		-54.2677	10.4575		-54.2677	10.4575
																728.717	7.16457					-18.2851	7.16457		-18.2851	7.16457
																398.808	5.92646					-26.0925	5.92646		-26.0925	5.92646
																32.7678	3.1812					-39.4389	3.1812		-39.4389	3.1812
																68.1278	4.90333					-43.2968	4.90333		-43.2968	4.90333
																206.189	9.71					-41.9973	9.71		-41.9973	9.71
																103.715	3.25167					-43.2536	3.25167		-43.2536	3.25167
																624.003	8.64					-37.2823	8.64		-37.2823	8.64
																239.902	8.35909					-40.3748	8.35909		-40.3748	8.35909
																213.883	7.685					-34.2026	7.685		-34.2026	7.685
																239.227	6.395					-38.1698	6.395		-38.1698	6.395
																									-18.8179	4.72857
																									-18.2876	4
																									-38.5284	10.1886
																									-29.2664	5.25667
																									-27.4773	8.3275
																									-37.5671	10.3533
																									-32.1452	3.12964
																									-20.6655	2.50235
																									-23.8266	3.25625
																									-39.8407	7.96107
																									-24.9787	3.20429
																									-30.5725	5.88214
																									-24.0112	3.33214
																									-23.674	3.5
																									-20.7825	5.13091
																									-27.6947	3.58952
																									-25.1121	3.366
																									-35.5682	2.93333
																									-21.3242	2.5735
																									-33.6457	7.4
																									-35.4614	3.5
																									-28.2593	6.11
																									-35.436	3.5
																									-45.7459	7.94
																									-23.1171	2.76375
																									-26.7945	2.59
																									-27.3234	3.61857
																									-45.4178	9.125
																									-20.6146	2.15
																									-35.3648	4.26667
																									-27.1912	1.91
																									-19.872	2.7
																									-35.0545	5.06667
																									-21.2351	5.6
																									-31.3263	2.25
																									-21.1105	4
																									-28.1372	4.16667
																									-32.0638	6.26667
																									-25.8484	4.87333
																									-29.6402	4.18403
																									-29.8869	4.6
																									-40.8783	4.97
																									-31.3517	3.52923
																									-22.232	3.286
																									-41.748	6.15
																									-33.7524	4.375
																									-28.3264	3.56
																									-34.2051	8.31333
																									-32.4656	7.216
																									-31.4331	6.7805

## Sheet: Metadata for Fig 3
	a		b		c					AIS a (um)	AIS b (um)	AIS c (um)	SpkThr (mV)
A2 and A3 human and mouse	Human	Mouse	Human	Mouse	Human	Mouse			B2, C1 to C3 human	6.5	18.9	25.4	-37.3
	2.28976	2.36477	13.6646	11.7515	15.9543	14.1162				6.1	25	31.1	-48.2
	1.41532	3.98571	18.2791	9.2817	19.6944	13.2674				8.9	17.1	26	-39.1
	2.26974	1.33825	23.3569	9.4832	25.6266	10.8215				7.9	17.6	25.5	-32.9
	4.51045	7.71299	17.1327	14.4566	21.6431	22.1695				5.5	15	20.5	-45.6
	3.46781	5.41799	13.7503	13.0668	17.2181	18.4848				11.8	11.8	23.5	-36.8
	3.4127	6.26391	14.0319	14.388	17.4446	20.6519				2.1	18.4	20.5	-35
	4.8736	4.35508	20.6187	13.2573	25.4923	17.6123				8.9	16.1	25	-46.4
	3.13377	4.43371	12.5391	10.3587	15.6728	14.7924				2.2	21.4	23.6	-34.7
	4.22606	4.11946	22.9847	9.62758	27.2107	13.747				8.1	14.3	22.4	-45.4
	5.91943	4.11373	28.6848	18.9005	34.6042	23.0142				3.1	28.6	31.7	-35.6
	2.93907	4.14818	20.9412	14.0478	23.8803	18.196				2.8	13.4	16.3	-35.1
	3.80358	4.86769	22.9959	16.9918	26.7995	21.8595				2.3	19	21.2	-31.5
	2.57471	5.35097	19.8111	18.254	22.3858	23.6049
	6.05447	7.16325	14.3115	16.5075	20.3659	23.6707			B2, C1 to C3 mouse	4.8	15.2	20.1	-39.3
	8.52717	3.97451	9.64771	19.58	18.1749	23.5545				6.7	13.7	20.3	-34.1
	4.36509	3.67265	15.5333	17.1749	19.8984	20.8475				4.9	14.2	19.2	-35.6
	7.73016	5.12697	16.611	17.8523	24.3412	22.9792				3.8	16.8	20.6	-30.6
	5.74713	5.6116	16.6742	20.1633	22.4214	25.7749				5.7	15.2	21	-20.5
	3.34552	4.11381	19.2342	15.9937	22.5797	20.1076				6	12.5	18.5	-21.3
	2.43081	5.72804	18.716	16.6764	21.1469	22.4044				6.1	10.9	17	-36.8
	2.22339	2.6886	23.7002	14.7475	25.9236	17.4361				2.2	12.9	15.1	-35
	4.45996	3.61058	33.2754	19.2223	37.7354	22.8329				7.1	10.7	17.9	-36.9
	5.65771	5.23082	23.1523	11.462	28.81	16.6928				2.8	15.7	18.6	-21
	3.6445	3.5247	20.3803	12.9909	24.0248	16.5156				5.4	16.6	21.9	-38.5
	8.08832	4.41005	21.1329	11.195	29.2212	15.6051				3.8	14.5	18.3	-23
	5.85113	4.5242	19.5714	15.8681	25.4225	20.3923				4.6	13.8	18.4	-35.5
	4.41327	4.8341	18.4125	26.3186	22.8258	31.1527				4.4	6.8	11.2	-28.3
	6.56918	3.14152	30.4985	14.5325	37.0677	17.674
	8.63459	2.49863	8.60628	9.84166	17.2409	12.3403
	14.5977	2.64709	14.6457	14.035	29.2435	16.6821
	4.45047	4.52675	15.0681	12.3716	19.5186	16.8983
	5.18899	3.39633	15.5893	16.0144	20.7782	19.4107
	4.15194	5.48744	18.771	13.943	22.9229	19.4305
	2.99392	3.07867	16.6416	18.8323	19.6355	21.911
	2.98632	2.43474	11.5305	14.3955	14.5168	16.8303
	2.50667	3.96792	31.469	14.209	33.9756	18.1769
	7.75029	2.33738	16.3874	11.7893	24.1377	14.1267
	6.83873	3.34702	24.74	10.992	31.5787	14.339
	1.44516	3.1092	17.7664	26.6425	19.2115	29.7517
	5.09779	3.64784	15.1609	15.7145	20.2587	19.3624
	5.0771	2.65269	19.2155	11.7816	24.2926	14.4343
	1.7159	3.88722	22.0684	15.7812	23.7843	19.6685
	3.45295	6.61725	17.2715	11.543	20.7245	18.1603
	2.46286	8.61125	13.5547	9.59812	16.0176	18.2094
	1.56869	5.23063	10.4467	11.28	12.0154	16.5106
	3.37005	7.55421	12.4884	9.4123	15.8585	16.9665
	4.12679	3.43919	15.2571	6.15813	19.3839	9.59732
	2.17383	3.59899	16.6987	8.0009	18.8725	11.5999
	5.13298	1.9306	31.5992	8.31852	36.7322	10.2491
	6.22631	3.79795	18.2798	17.9416	24.5061	21.7395
	5.71965	3.38124	23.3481	14.4224	29.0677	17.8036
	3.64671	2.57336	13.8766	23.8827	17.5233	26.4561
	5.41453	3.24547	23.4014	6.37305	28.816	9.61851
	4.71479	2.03258	22.8005	14.5692	27.5153	16.6018
	2.61214	4.81242	16.6954	16.1804	19.3075	20.9928
	4.76644	2.95494	12.2296	17.1828	16.996	20.1378
	5.16431	3.33766	19.3436	14.0626	24.5079	17.4003
	3.95053	5.80307	11.016	11.3112	14.9665	17.1143
	2.43122	4.09399	18.9904	18.9165	21.4216	23.0105
	10.365	2.6935	19.419	11.7828	29.784	14.4763
	5.69433	2.43456	19.1936	17.0957	24.8879	19.5303
	4.5646	2.95993	15.2864	17.7094	19.851	20.6693
	1.73656	2.15455	18.2481	8.09397	19.9847	10.2485
	2.99576	3.94849	13.9138	14.3089	16.9096	18.2574
	3.78338	1.64293	11.6909	11.2098	15.4743	12.8528
	4.56888	3.74834	23.2482	13.7576	27.8171	17.5059
	4.48029	2.29247	15.7232	11.4255	20.2034	13.7179
	4.37057	2.35859	14.2224	14.8986	18.593	17.2571
	3.20454	4.02753	16.4738	11.5718	19.6783	15.5993
	5.31551	2.68652	16.5061	7.64524	21.8216	10.3318
	4.29297	4.73181	8.22016	6.03802	12.5131	10.7698
	4.48073	4.66714	5.86696	10.222	10.3477	14.8891
	2.10001	3.20981	14.6418	12.5247	16.7418	15.7345
	5.9363	4.07857	15.3039	8.21971	21.2402	12.2983
	4.82701	2.45949	19.8892	13.8057	24.7162	16.2652
	7.67032	3.31958	13.5992	5.9152	21.2696	9.23478
	5.09353	4.30143	17.3291	6.77791	22.4226	11.0793
	3.07301	2.48401	12.0085	17.3915	15.0815	19.8755
	2.87776		17.1421		20.0199
	2.72125		12.4103		15.1316
	2.19589		16.5716		18.7675
	3.11058		21.0427		24.1533
	6.57092		10.6619		17.2328
	4.68875		15.1772		19.8659
	2.3341		17.9744		20.3085
	3.43626		11.3393		14.7755
	3.17317		19.2024		22.3755
	1.80953		12.9235		14.733
	2.56732		11.556		14.1233
	3.0897		14.7554		17.8451
	2.51214		14.5145		17.0266
	7.27742		14.8145		22.0919
	3.16796		11.172		14.3399
	4.3588		19.7072		24.066
	3.89603		8.53306		12.4291
	11.424		16.9415		28.3655
	7.4177		24.8805		32.2982
	2.11639		5.88868		8.00508
	2.47838		18.9458		21.4242
	3.7099		12.1707		15.8806
	4.62779		15.0368		19.6646
	2.39077		9.64098		12.0318
	3.89841		5.2421		9.14051
	3.01529		9.96509		12.9804
	4.01962		24.4333		28.4529
	4.11222		15.6183		19.7305

## Sheet: Metadata for Fig 4
B human	preAIS point 0	preAIS point 2	AIS point 0	AIS point 2	AIS point 5		B mouse	preAIS point 0	preAIS point 2	AIS point 0	AIS point 2	AIs point 5		C1 and C2 human	preAIS average	AIS average	SkpThr
	1.08367	0.955	0.859667	1.071	0.954667			0.851667	0.865	0.714	0.623	0.732667			1.01933	0.961778	-37.3
	0.668	0.620667	0.893667	0.680333	0.861			1.196	1.03767	0.816667	0.826667	0.828667			0.644333	0.811667	-39.1
	1.32567	1.056	1.07333	0.971667	0.841			0.952	0.880667	0.794	0.708333	0.681			1.19083	0.962	-32.9
	1.281	1.10767	0.846667	0.831333	0.778			0.979	0.804667	0.656	0.706	0.598333			1.19433	0.818667	-45.6
	0.785333	0.823667	0.793	0.927	1.01133			0.724	0.714333	0.762	0.734333	0.701667			0.8045	0.910444	-36.8
	1.579	1.35667	1.101	1.03767	0.842667			1.56367	0.880333	0.653	0.575	0.475667			1.46783	0.993778	-35
	0.624	0.676	0.567667	0.554667	0.527333			1.44333	0.951	0.757	0.749667	0.716333			0.65	0.549889	-46.4
	1.19933	1.16733	1.08533	0.925333	0.867			0.829	0.532333	0.495	0.461667	0.515			1.18333	0.959222	-34.7
	1.46133	1.07433	0.773333	0.768333	0.724667			0.714333	0.607	0.700333	0.681	0.660667			1.26783	0.755444	-45.4
	1.32867	0.915	0.856667	0.879333	0.804			0.797	0.586333	0.568333	0.63	0.590667			1.12183	0.846667	-35.6
	0.882333	0.844333	0.74	0.667667	0.616667			1.461	1.10533	0.974	0.821333	0.738			0.863333	0.674778	-35.1
	1.04033	1.002	0.662	0.725667	0.664			1.005	0.801333	0.763667	0.679	0.657333			1.02117	0.683889	-31.5
								0.802	0.69	0.718667	0.686	0.689
								0.989667	0.724333	0.744667	0.649333	0.653		C1 and C2 mouse	0.858333	0.689889	-39.3
															1.11683	0.824	-34.1
															0.916333	0.727778	-35.6
															0.891833	0.653444	-30.6
															0.719167	0.732667	-20.5
															1.222	0.567889	-21.3
															1.19717	0.741	-36.8
															0.680667	0.490556	-35
															0.691667	0.596333	-38.5284
															0.903167	0.7	-35.4614
															0.746	0.697889	-28.2593
															0.857	0.682333	-36.9
