# Supplementary material for: Adaptations of the axon initial segment in fast-spiking interneurons of the human neocortex support low action potential thresholds
Source: PLoS Biol. 2025 Dec 10;23(12):e3003549. doi: 10.1371/journal.pbio.3003549 (PMC12798858; doi:10.1371/journal.pbio.3003549)
Supplement: S2 Data — (XLSX) [file pbio.3003549.s004.xlsx]

## Sheet: SUM for Origin
	Nav1.6	Nav1.6	Nav1.6		Nav1.6	Nav1.6	Nav1.6		Nav1.6	Nav1.6	Nav1.6		Nav1.6	Nav1.6	Nav1.6		Kv1.1	Kv1.1	Kv1.1		Kv1.1	Kv1.1	Kv1.1		Kv1.1	Kv1.1	Kv1.1		Kv1.1	Kv1.1	Kv1.1		Kv1.2	Kv1.2	Kv1.2		Kv1.2	Kv1.2	Kv1.2		Kv1.2	Kv1.2	Kv1.2		Kv1.2	Kv1.2	Kv1.2
	Human	Human	Human		Human	Human	Human		Mouse	Mouse	Mouse		Mouse	Mouse	Mouse		Human	Human	Human		Human	Human	Human		Mouse	Mouse	Mouse		Mouse	Mouse	Mouse		Human	Human	Human		Human	Human	Human		Mouse	Mouse	Mouse		Mouse	Mouse	Mouse
	PV	PV	PV		Poi	Poi	Poi		PV	PV	PV		Poi	Poi	Poi		PV	PV	PV		Poi	Poi	Poi		PV	PV	PV		Poi	Poi	Poi		PV	PV	PV		Poi	Poi	Poi		PV	PV	PV		Poi	Poi	Poi
	Median	Q1	Q3		Median	Q1	Q3		Median	Q1	Q3		Median	Q1	Q3		Median	Q1	Q3		Median	Q1	Q3		Median	Q1	Q3		Median	Q1	Q3		Median	Q1	Q3		Median	Q1	Q3		Median	Q1	Q3		Median	Q1	Q3
pre-AIS	18.708	5.7879	41.2797		6.5522	4.15897	20.4663		13.3982	6.39226	32.4391		6.24751	-0.513745	15.5522		38.4725	23.4351	51.2941		-1.06312	-6.605	7.76246		18.1328	10.0113	29.3447		9.56635	-3.4752	19.7903		24.8887	12.5693	41.9042		-0.406188	-5.00441	6.4518		22.9737	10.2078	42.2719	pre-AIS	6.77484	-3.84364	25.6651
AIS	8.1301	3.43432	13.8442		73.1779	49.3414	92.6979		8.03123	0.46717	10.6362		48.3985	30.1523	66.3568		14.8788	7.20235	25.9353		8.45375	5.10199	22.4689		7.84506	1.93287	15.1384		47.0558	15.1474	71.7105		8.64373	-3.20448	16.9396		2.99516	-3.0479	8.19595		7.22446	-1.5931	15.6739	AIS	17.0353	-5.24482	30.4902
post-AIS	-3.87127	-9.29096	5.61413		0.945341	-3.11783	7.32652		1.73754	-4.91501	5.72684		4.59637	-1.95567	12.3279		9.02128	3.98791	23.4002		2.55011	-2.68746	10.6391		2.69221	-2.6498	12.5141		4.58397	-17.9165	27.6962		6.76598	-5.52458	20.3918		-2.28191	-8.4299	11.4135		4.24631	-4.34403	18.9186	post-AIS	11.108	-7.16239	34.8574
Bin(-3-0,5µm)	-0.104007	-0.823053	0.113373		-0.132315	-0.424724	0.145267		0.169293	0.0259013	0.278967		0.00549385	-0.114024	0.150175		0.10964	0.00976019	0.35362		0.0418014	-0.0955569	0.167458		0.18937	0.0506188	0.269436		0.305442	0.0776472	0.462141		0.19093	0.0478776	0.375471		0.0263107	-0.128242	0.171557		0.101823	-0.103516	0.24863	Bin(-3-0,5µm)	0.122912	0.00775524	0.257043
Bin(-0,5+0,5µm)	29.3299	20.541	41.1569		7.06225	4.78502	12.7311		64.2091	43.6341	86.4276		8.51581	3.41276	12.3673		46.5108	35.5615	79.8949		-1.23065	-4.50098	5.15682		65.5954	38.0464	89.0264		5.44206	0.777375	10.2621		41.8603	30.4568	51.8052		5.74321	2.4957	10.2629		39.2178	29.3413	50.7216	Bin(-0,5+0,5µm)	3.41624	-1.45494	5.1803
Bin(+0,5+1,5)	76.5052	58.7311	90.7031		23.6614	17.4708	31.3393		130.216	85.4834	155.555		12.3887	6.43238	20.0922		101.477	65.5764	163.544		-9.9355	-18.582	-2.24165		128.999	76.5894	163.389		-17.1623	-28.4045	-7.40932		78.0118	54.5569	104.59		4.46856	-3.49312	15.4157		94.001	65.3251	126.531	Bin(+0,5+1,5)	-6.59165	-11.5436	3.14308
Ex.c.	-0.104007	0.719046	0.21738	Bin(-3-0,5µm)	-0.132315	0.29241	0.277581	Bin(-3-0,5µm)	0.169293	0.143392	0.109674	Bin(-3-0,5µm)	0.00549385	0.119518	0.144681	Bin(-3-0,5µm)	0.10964	0.0998796	0.243981	Bin(-3-0,5µm)	0.0418014	0.137358	0.125657	Bin(-3-0,5µm)	0.18937	0.138752	0.0800658	Bin(-3-0,5µm)	0.305442	0.227795	0.156699	Bin(-3-0,5µm)	0.19093	0.143052	0.184541	Bin(-3-0,5µm)	0.0263107	0.154553	0.145246	Bin(-3-0,5µm)	0.101823	0.205339	0.146807	Bin(-3-0,5µm)	0.122912	0.115156	0.134132
Membr.	29.3299	8.78899	11.8269	Bin(-0,5+0,5µm)	7.06225	2.27723	5.66887	Bin(-0,5+0,5µm)	64.2091	20.575	22.2185	Bin(-0,5+0,5µm)	8.51581	5.10305	3.85151	Bin(-0,5+0,5µm)	46.5108	10.9493	33.3841	Bin(-0,5+0,5µm)	-1.23065	3.27034	6.38746	Bin(-0,5+0,5µm)	65.5954	27.549	23.431	Bin(-0,5+0,5µm)	5.44206	4.66469	4.82007	Bin(-0,5+0,5µm)	41.8603	11.4034	9.94489	Bin(-0,5+0,5µm)	5.74321	3.2475	4.51972	Bin(-0,5+0,5µm)	39.2178	9.8765	11.5038	Bin(-0,5+0,5µm)	3.41624	4.87117	1.76407
In.c.	76.5052	17.7741	14.1979	Bin(+0,5+1,5)	23.6614	6.19065	7.67786	Bin(+0,5+1,5)	130.216	44.7323	25.3392	Bin(+0,5+1,5)	12.3887	5.95635	7.70351	Bin(+0,5+1,5)	101.477	35.9009	62.0663	Bin(+0,5+1,5)	-9.9355	8.64648	7.69385	Bin(+0,5+1,5)	128.999	52.4098	34.3897	Bin(+0,5+1,5)	-17.1623	11.2422	9.75295	Bin(+0,5+1,5)	78.0118	23.4549	26.578	Bin(+0,5+1,5)	4.46856	7.96168	10.9471	Bin(+0,5+1,5)	94.001	28.6759	32.5296	Bin(+0,5+1,5)	-6.59165	4.95193	9.73474
pre-AIS	18.708	12.9201	22.5717	pre-AIS	6.5522	2.39323	13.9141	pre-AIS	13.3982	7.00593	19.0409	pre-AIS	6.24751	6.76125	9.30472	pre-AIS	38.4725	15.0373	12.8217	pre-AIS	-1.06312	5.54188	8.82558	pre-AIS	18.1328	8.12144	11.2119	pre-AIS	9.56635	13.0416	10.2239	pre-AIS	24.8887	12.3194	17.0155	pre-AIS	-0.406188	4.59822	6.85799	pre-AIS	22.9737	12.7659	19.2982	pre-AIS	6.77484	10.6185	18.8903
AIS	8.1301	4.69578	5.71413	AIS	73.1779	23.8365	19.52	AIS	8.03123	7.56406	2.60496	AIS	48.3985	18.2462	17.9583	AIS	14.8788	7.67647	11.0564	AIS	8.45375	3.35176	14.0152	AIS	7.84506	5.91219	7.29329	AIS	47.0558	31.9084	24.6548	AIS	8.64373	11.8482	8.29589	AIS	2.99516	6.04305	5.2008	AIS	7.22446	8.81756	8.44945	AIS	17.0353	22.2801	13.4549
post-AIS	-3.87127	5.41969	9.4854	post-AIS	0.945341	4.06317	6.38118	post-AIS	1.73754	6.65254	3.9893	post-AIS	4.59637	6.55204	7.73151	post-AIS	9.02128	5.03337	14.3789	post-AIS	2.55011	5.23757	8.08903	post-AIS	2.69221	5.34201	9.82187	post-AIS	4.58397	22.5004	23.1123	post-AIS	6.76598	12.2906	13.6258	post-AIS	-2.28191	6.14798	13.6954	post-AIS	4.24631	8.59035	14.6722	post-AIS	11.108	18.2704	23.7494

## Sheet: PV
	A060623_3 human S1 PV01 (weak)	A060623_3 human S3 PV01 (weak and dendrity)	A060623_3 human S3 PV02 (weak and dendrity)	V010623_1 human S10 PV1	V010623_1 human S3 PV01	V010623_1 human S5 PV01	V061023_1 human S1 PV1	V061023_1 human S2 PV1 (dendrity)	V061023_1 human S3 PV1	V061023_1 human S4 PV2 (dendrity)	V061023_1 human S5 PV1	V061023_1 human S6 PV1	V080224_1 human S1 PV1	V080224_1 human S2 PV1	V080224_1 human S3 PV1	V080224_1 human S4 PV1	V080224_1 human S5 PV1 (unsure)	V080623_1 human S2 PV1 (cut)	V080623_1 human S3 PV1	V080623_1 human S4 PV1	V080623_1 human S7 PV1	V080623_1 human S9 PV1 (unsure)	V180423_2 human PV02 (dendrity)	V180423_2 human PV03	V180423_2 human PV4 (cut)	V261023_1 human S1 PV1	V261023_1 human S2 PV1	V261023_1 human S2 PV2	V261023_1 human S3 PV1	V261023_1 human S4 PV1	V280923_1 human PV01	A260923_1 mouse S1 PV01	A260923_1 mouse S1 PV02	V020823_2 mouse S1 PV1 (cut)	V020823_2 mouse S1 PV2	V020823_2 mouse S2 PV1 (cut)	V020823_2 mouse S3 PV1	V020823_2 mouse S3 PV2 (cut)	V020823_2 mouse S4 PV1	V040723_3 mouse S1 PV1	V040723_3 mouse S2 PV1 (weak)	V040723_3 mouse S2 PV2	V040723_3 mouse S4 PV1	V040723_3 mouse S4 PV2 (unsure and dendrity)	V040723_3 mouse S6 PV1	V040723_3 mouse S6 PV2	V050923_1 mouse S1 PV01 (cut)	V050923_1 mouse S2 PV01 (cut)	V050923_1 mouse S3 PV01
	Kv1.1	Kv1.1	Kv1.1	Kv1.1	Kv1.1	Kv1.1	Kv1.1	Kv1.1	Kv1.1	Kv1.1	Kv1.1	Kv1.1	Kv1.1	Kv1.1	Kv1.1	Kv1.1	Kv1.1	Kv1.1	Kv1.1	Kv1.1	Kv1.1	Kv1.1	Kv1.1	Kv1.1	Kv1.1	Kv1.1	Kv1.1	Kv1.1	Kv1.1	Kv1.1	Kv1.1	Kv1.1	Kv1.1	Kv1.1	Kv1.1	Kv1.1	Kv1.1	Kv1.1	Kv1.1	Kv1.1	Kv1.1	Kv1.1	Kv1.1	Kv1.1	Kv1.1	Kv1.1	Kv1.1	Kv1.1	Kv1.1
	Human	Human	Human	Human	Human	Human	Human	Human	Human	Human	Human	Human	Human	Human	Human	Human	Human	Human	Human	Human	Human	Human	Human	Human	Human	Human	Human	Human	Human	Human	Human	Mouse	Mouse	Mouse	Mouse	Mouse	Mouse	Mouse	Mouse	Mouse	Mouse	Mouse	Mouse	Mouse	Mouse	Mouse	Mouse	Mouse	Mouse
pre-AIS	24.3963	64.951	50.1195	22.4739	47.7773	109.176	83.2454	22.1063	50.3059	38.4725	30.4866	32.5354	44.483	27.5439	42.6718	66.0851	14.4628	46.4257	26.5883	17.4877	13.5986	30.779	70.4124	21.8017	56.1158	52.2823	20.1027	24.6871	22.0222	63.1526	45.9505	16.7353	-5.21199	28.873	19.679	21.5198	10.7806	9.76528	-1.93618	4.98363	10.0264	35.8343	22.2401	10.3804	2.95333	23.3409	29.714	29.0924	39.6438
AIS	15.9881	24.0359	49.1667	8.27515	33.1103	68.295	6.40651	2.8865	19.2159	19.7213	17.9946	12.2715	12.1013	11.9232	3.1394	38.6397	7.99818	25.563	3.59394	14.8788	10.3953	5.76627	47.8986	8.87545	35.8945	17.3413	-2.22392	3.89668	34.6004	3.69497	26.3075	15.1579	-6.03553	16.0681	1.30378	15.0702	-2.18956	15.2553	-7.70773	1.13186	1.27353	9.46446	3.02488	7.0468	1.67078	4.80977	30.2885	12.3484	31.6846
post-AIS	41.6006	21.7921	64.2921	8.66251	13.3477	49.6823	-10.7075	3.88239	-0.839076	14.5067	17.4631	2.97198	6.71215	10.4863	4.09343	23.2552	20.3101	23.5451	-2.36283	5.38898	5.40386	4.62176	43.4189	3.7984	31.4705	27.8805	8.4099	-1.7004	25.419	9.02128	-6.94164	13.061	-15.1314	7.85188	4.36164	15.7215	-3.63121	15.7158	-9.79926	3.8648	2.37783	-2.51335	0.57221	2.69221	-9.77675	-16.7644	14.8157	-1.7998	26.4842
Bin(-3-0,5µm)	-0.0848569	0.159409	0.190973	0.421467	0.0785176	-0.225051	0.563404	-0.00232915	0.336324	0.339866	0.367375	0.282112	0.0333508	0.409318	-0.0631374	0.10964	0.431886	0.0218495	-0.523031	0.0908376	0.101198	0.095164	0.441992	-0.181126	0.208295	0.253295	0.0316965	0.451658	-0.134871	0.449876	-0.115916	0.163715	0.244036	0.252625	0.0389039	0.0307843	0.18937	0.391586	0.144496	-0.0813083	0.195561	0.249955	0.0291307	-0.00645735	0.17722	-0.00330023	0.195048	0.463034	0.247731
Bin(-0,5+0,5µm)	22.7603	41.1013	34.5236	48.6759	45.205	53.5467	31.1927	84.7774	86.5248	90.9816	42.9128	75.0125	85.2671	101.373	35.5564	89.3778	42.96	49.2213	50.7742	41.5406	37.5533	46.5108	65.0392	23.5463	18.4143	100.442	35.5666	48.8457	86.6282	31.8143	27.9483	16.8106	29.9167	52.1637	61.6592	18.6146	33.2057	56.5699	65.5954	27.8639	91.6523	96.3823	49.2315	26.6547	37.251	33.1085	91.7394	59.6356	83.8658
Bin(+0,5+1,5)	52.5807	75.6881	81.1809	102.348	67.5399	122.988	60.6884	178.748	178.805	177.571	77.3839	149.516	177.619	190.993	82.2257	178.508	59.7474	131.898	142.731	113.914	89.9425	95.3607	144.885	50.34	63.4304	200.146	63.6129	101.477	183.038	49.8556	56.3656	50.3823	53.9598	69.1421	110.335	84.3672	70.1284	80.6892	114.953	63.9509	143.081	154.12	151.211	72.2194	92.3533	54.3926	180.518	156.114	170.282
[truncated: 151 more columns]

## Sheet: Poi
	A060623_3 human S1 PV01 (weak)	A060623_3 human S3 PV01 (weak and dendrity)	A060623_3 human S3 PV02 (weak and dendrity)	V010623_1 human S10 PV1	V010623_1 human S3 PV01	V010623_1 human S5 PV01	V061023_1 human S1 PV1	V061023_1 human S2 PV1 (dendrity)	V061023_1 human S3 PV1	V061023_1 human S4 PV2 (dendrity)	V061023_1 human S5 PV1	V061023_1 human S6 PV1	V080224_1 human S1 PV1	V080224_1 human S2 PV1	V080224_1 human S3 PV1	V080224_1 human S4 PV1	V080224_1 human S5 PV1 (unsure)	V080623_1 human S2 PV1 (cut)	V080623_1 human S3 PV1	V080623_1 human S4 PV1	V080623_1 human S7 PV1	V080623_1 human S9 PV1 (unsure)	V180423_2 human PV02 (dendrity)	V180423_2 human PV03	V180423_2 human PV4 (cut)	V261023_1 human S1 PV1	V261023_1 human S2 PV1	V261023_1 human S2 PV2	V261023_1 human S3 PV1	V261023_1 human S4 PV1	V280923_1 human PV01	A260923_1 mouse S1 PV01	A260923_1 mouse S1 PV02	V020823_2 mouse S1 PV1 (cut)	V020823_2 mouse S1 PV2	V020823_2 mouse S2 PV1 (cut)	V020823_2 mouse S3 PV1	V020823_2 mouse S3 PV2 (cut)	V020823_2 mouse S4 PV1	V040723_3 mouse S1 PV1	V040723_3 mouse S2 PV1 (weak)	V040723_3 mouse S2 PV2	V040723_3 mouse S4 PV1	V040723_3 mouse S4 PV2 (unsure and dendrity)	V040723_3 mouse S6 PV1	V040723_3 mouse S6 PV2	V050923_1 mouse S1 PV01 (cut)	V050923_1 mouse S2 PV01 (cut)	V050923_1 mouse S3 PV01
	Kv1.1	Kv1.1	Kv1.1	Kv1.1	Kv1.1	Kv1.1	Kv1.1	Kv1.1	Kv1.1	Kv1.1	Kv1.1	Kv1.1	Kv1.1	Kv1.1	Kv1.1	Kv1.1	Kv1.1	Kv1.1	Kv1.1	Kv1.1	Kv1.1	Kv1.1	Kv1.1	Kv1.1	Kv1.1	Kv1.1	Kv1.1	Kv1.1	Kv1.1	Kv1.1	Kv1.1	Kv1.1	Kv1.1	Kv1.1	Kv1.1	Kv1.1	Kv1.1	Kv1.1	Kv1.1	Kv1.1	Kv1.1	Kv1.1	Kv1.1	Kv1.1	Kv1.1	Kv1.1	Kv1.1	Kv1.1	Kv1.1
	Human	Human	Human	Human	Human	Human	Human	Human	Human	Human	Human	Human	Human	Human	Human	Human	Human	Human	Human	Human	Human	Human	Human	Human	Human	Human	Human	Human	Human	Human	Human	Mouse	Mouse	Mouse	Mouse	Mouse	Mouse	Mouse	Mouse	Mouse	Mouse	Mouse	Mouse	Mouse	Mouse	Mouse	Mouse	Mouse	Mouse
pre-AIS	9.22299	24.2171	25.9106	-1.06312	-7.21745	-4.14102	-10.3261	16.7975	0.581568	0.463305	10.1711	-4.15277	-5.71139	4.45407	6.75462	-8.91151	-7.75835	-6.70771	-2.42547	-3.51634	8.7703	3.796	9.69197	-7.91235	2.67649	-5.73878	-9.98069	-11.9673	5.7024	-6.50228	10.8928	15.0963	9.56635	22.382	14.9455	23.4492	19.2585	8.26121	-22.8131	1.89702	-25.3394	3.08244	-5.48683	3.37971	-24.9715	-22.8975	0.353588	-7.14105	16.4622
AIS	4.73987	24.9344	38.242	10.2101	24.437	50.8013	5.78556	-1.43303	5.34515	8.45375	24.8931	5.20179	0.546152	20.5008	9.88828	16.2776	5.24188	17.1534	5.3105	4.14658	31.4006	7.22851	14.7269	-0.0352328	34.7877	0.970534	4.86934	5.00219	31.7321	17.6498	7.31053	40.2777	28.5391	75.1933	6.27982	65.2154	45.3915	51.8646	-8.88049	26.0161	-13.3991	16.3175	4.67314	47.0558	13.9772	-7.44293	60.5999	42.6837	76.8524
post-AIS	5.30692	21.0051	36.4091	10.3995	2.55011	-19.1001	-2.11442	-0.0308664	6.24105	5.79006	20.4012	-10.8232	-3.29778	20.8945	17.6098	6.73108	-6.83637	-14.4711	8.27273	9.75825	-3.2605	10.8787	12.1733	2.19248	16.9888	-1.44136	-0.752408	-1.48773	0.0738731	-6.20912	-22.6072	5.71748	-10.1848	9.73647	3.24167	22.6746	4.58397	29.1953	-40.3533	-22.3147	-26.8746	3.27149	-14.3601	-19.3048	-55.9382	-54.3092	1.86734	-17.9702	55.6166
Bin(-3-0,5µm)	0.170934	0.0174544	0.06031	-0.71512	0.049675	-0.0479883	0.0422959	-0.0203515	-0.18471	0.120819	-0.241037	0.19267	0.576526	0.00198294	-0.120729	-0.029801	0.163983	0.0677807	-0.010815	0.154264	0.0418014	-0.186739	-0.106633	0.224206	-0.406052	0.21698	0.408838	-0.0844809	0.295686	0.306456	-0.537114	0.190401	0.433839	1.38172	0.0854852	0.88715	0.305442	0.498907	0.220015	0.490444	0.499617	-0.284069	0.331828	0.187427	-0.00530327	0.311142	-0.108612	0.554501	0.0104611
Bin(-0,5+0,5µm)	3.19865	12.5096	7.03233	7.47389	3.63865	-6.87023	6.50158	5.20458	-1.73032	-4.77199	-2.10874	-1.23065	3.19057	2.6259	13.3444	-5.13635	-4.82908	1.66334	-5.42631	-5.54653	5.10905	-3.33946	-6.15694	-5.87279	0.630226	-3.41965	-2.8562	5.41343	-4.22997	15.0439	-2.96929	10.8374	-3.26444	0.990993	2.11445	19.6759	6.03983	0.932394	-10.1426	0.622355	-10.6357	3.48113	-0.0917014	-2.64788	9.38642	5.44206	7.98948	18.0018	8.49409
Bin(+0,5+1,5)	-3.35193	-1.81407	-4.55336	1.63875	2.42738	-17.0511	-2.41573	-11.9151	-11.4182	-9.9355	-4.60168	0.41637	-19.2929	-9.00145	1.38153	-36.6042	-31.3353	-19.5127	-40.0949	-32.5465	-14.1179	-19.3627	-18.058	-19.1059	-15.0173	-6.11137	-4.16457	-2.06758	3.71304	-1.24398	-11.07	10.1552	-20.6944	-45.3633	-51.3131	-19.1432	-4.72664	-20.1078	-47.2861	-38.7837	-38.777	-10.4925	-39.7743	-40.3067	-17.1623	-31.441	-9.01308	3.25865	-17.6842
[truncated: 151 more columns]

## Sheet: SUM Median-iq
	Nav1.6	Nav1.6	Nav1.6	Nav1.6	Nav1.6	Nav1.6	Nav1.6	Nav1.6	Nav1.6	Nav1.6	Nav1.6	Nav1.6	Kv1.1	Kv1.1	Kv1.1	Kv1.1	Kv1.1	Kv1.1	Kv1.1	Kv1.1	Kv1.1	Kv1.1	Kv1.1	Kv1.1	Kv1.2	Kv1.2	Kv1.2	Kv1.2	Kv1.2	Kv1.2	Kv1.2	Kv1.2	Kv1.2	Kv1.2	Kv1.2	Kv1.2
	Human	Human	Human	Human	Human	Human	Mouse	Mouse	Mouse	Mouse	Mouse	Mouse	Human	Human	Human	Human	Human	Human	Mouse	Mouse	Mouse	Mouse	Mouse	Mouse	Human	Human	Human	Human	Human	Human	Mouse	Mouse	Mouse	Mouse	Mouse	Mouse
	PV	PV	PV	Poi	Poi	Poi	PV	PV	PV	Poi	Poi	Poi	PV	PV	PV	Poi	Poi	Poi	PV	PV	PV	Poi	Poi	Poi	PV	PV	PV	Poi	Poi	Poi	PV	PV	PV	Poi	Poi	Poi
	Median	Q1	Q3	Median	Q1	Q3	Median	Q1	Q3	Median	Q1	Q3	Median	Q1	Q3	Median	Q1	Q3	Median	Q1	Q3	Median	Q1	Q3	Median	Q1	Q3	Median	Q1	Q3	Median	Q1	Q3	Median	Q1	Q3
pre-AIS	18.708	5.7879	41.2797	6.5522	4.15897	20.4663	13.3982	6.39226	32.4391	6.24751	-0.513745	15.5522	38.4725	23.4351	51.2941	-1.06312	-6.605	7.76246	18.1328	10.0113	29.3447	9.56635	-3.4752	19.7903	24.8887	12.5693	41.9042	-0.406188	-5.00441	6.4518	22.9737	10.2078	42.2719	6.77484	-3.84364	25.6651
AIS	8.1301	3.43432	13.8442	73.1779	49.3414	92.6979	8.03123	0.46717	10.6362	48.3985	30.1523	66.3568	14.8788	7.20235	25.9353	8.45375	5.10199	22.4689	7.84506	1.93287	15.1384	47.0558	15.1474	71.7105	8.64373	-3.20448	16.9396	2.99516	-3.0479	8.19595	7.22446	-1.5931	15.6739	17.0353	-5.24482	30.4902
post-AIS	-3.87127	-9.29096	5.61413	0.945341	-3.11783	7.32652	1.73754	-4.91501	5.72684	4.59637	-1.95567	12.3279	9.02128	3.98791	23.4002	2.55011	-2.68746	10.6391	2.69221	-2.6498	12.5141	4.58397	-17.9165	27.6962	6.76598	-5.52458	20.3918	-2.28191	-8.4299	11.4135	4.24631	-4.34403	18.9186	11.108	-7.16239	34.8574
Bin(-3-0,5µm)	-0.104007	-0.823053	0.113373	-0.132315	-0.424724	0.145267	0.169293	0.0259013	0.278967	0.00549385	-0.114024	0.150175	0.10964	0.00976019	0.35362	0.0418014	-0.0955569	0.167458	0.18937	0.0506188	0.269436	0.305442	0.0776472	0.462141	0.19093	0.0478776	0.375471	0.0263107	-0.128242	0.171557	0.101823	-0.103516	0.24863	0.122912	0.00775524	0.257043
Bin(-0,5+0,5µm)	29.3299	20.541	41.1569	7.06225	4.78502	12.7311	64.2091	43.6341	86.4276	8.51581	3.41276	12.3673	46.5108	35.5615	79.8949	-1.23065	-4.50098	5.15682	65.5954	38.0464	89.0264	5.44206	0.777375	10.2621	41.8603	30.4568	51.8052	5.74321	2.4957	10.2629	39.2178	29.3413	50.7216	3.41624	-1.45494	5.1803
Bin(+0,5+1,5)	76.5052	58.7311	90.7031	23.6614	17.4708	31.3393	130.216	85.4834	155.555	12.3887	6.43238	20.0922	101.477	65.5764	163.544	-9.9355	-18.582	-2.24165	128.999	76.5894	163.389	-17.1623	-28.4045	-7.40932	78.0118	54.5569	104.59	4.46856	-3.49312	15.4157	94.001	65.3251	126.531	-6.59165	-11.5436	3.14308
Max AIS	41.2797			92.6979			32.4391			66.3568			51.2941			22.4689			29.3447			71.7105			41.9042			11.4135			42.2719			34.8574			92.6979	100
Min AIS	-9.29096			-3.11783			-4.91501			-1.95567			3.98791			-6.605			-2.6498			-17.9165			-5.52458			-8.4299			-4.34403			-7.16239			-17.9165	20
Max R	90.7031			31.3393			155.555			20.0922			163.544			5.15682			163.389			10.2621			104.59			15.4157			126.531			5.1803			163.544	200
Min R	-0.823053			-0.424724			0.0259013			-0.114024			0.00976019			-18.582			0.0506188			-28.4045			0.0478776			-3.49312			-0.103516			-11.5436			-28.4045	-80

## Sheet: SUM IC
Kv1.1	H Ex.c	M Ex.c		H Mem.	M mem.		H In.c	M In.c		H pre-	M pre-		H AIS	M AIS		H post-	M post-	Kv1.2	H Ex.c	M Ex.c		H Mem.	M mem.		H In.c	M In.c		H pre-	M pre-		H AIS	M AIS		H post-	M post-	Nav1.6	H Ex.c	M Ex.c		H Mem.	M mem.		H In.c	M In.c		H pre-	M pre-		H AIS
	0.170934	0.190401		3.19865	10.8374		-3.35193	10.1552		9.22299	15.0963		4.73987	40.2777		5.30692	5.71748		-0.525084	-0.0126444		3.5692	5.12217		23.0666	-6.60664		-1.23263	-6.12402		17.0093	-9.41483		16.3557	-8.79154		-0.424724	-0.201566		7.80961	11.6209		31.3393	12.0124		20.4663	-4.87068		56.3819
	0.0174544	0.433839		12.5096	-3.26444		-1.81407	-20.6944		24.2171	9.56635		24.9344	28.5391		21.0051	-10.1848		-0.140094	-0.1982		-1.26121	-4.58791		-5.48365	-14.648		22.8564	19.8021		19.5765	32.396		28.2984	25.9385		-0.132315	-0.0390207		7.06225	12.4926		19.4713	11.4329		20.9198	6.50356		30.5939
	0.06031	1.38172		7.03233	0.990993		-4.55336	-45.3633		25.9106	22.382		38.242	75.1933		36.4091	9.73647		-0.486067	0.361333		7.90123	2.18472		6.41213	-8.26439		-22.9713	56.3448		-19.3086	63.3445		-8.7957	57.5148		0.424765	0.229444		17.9778	3.41108		46.6243	12.477		-24.1944	17.2978		43.6675
	-0.71512	0.0854852		7.47389	2.11445		1.63875	-51.3131		-1.06312	14.9455		10.2101	6.27982		10.3995	3.24167		-0.366913	-0.0520083		6.80603	5.68506		20.2105	4.69163		43.4346	55.599		39.9312	75.5936		6.16326	86.4466		0.433211	-0.11875		1.69343	4.38366		-0.754502	4.23959		5.38686	0.383618		49.2888
	0.049675	0.88715		3.63865	19.6759		2.42738	-19.1432		-7.21745	23.4492		24.437	65.2154		2.55011	22.6746		-0.457482	0.118337		19.6151	5.64369		47.347	-1.18162		-5.10909	-2.34083		14.8235	-5.32978		32.7258	-4.95122		-0.0144121	-0.127095		12.7311	1.20486		26.382	6.46428		6.5522	-1.56627		120.509
	-0.0479883	0.305442		-6.87023	6.03983		-17.0511	-4.72664		-4.14102	19.2585		50.8013	45.3915		-19.1001	4.58397		0.228425	0.127486		6.93256	9.30304		19.2095	6.60104		35.2768	6.50001		9.0447	21.3169		-7.92204	6.36434		0.612601	0.380844		8.59109	13.4105		0.293867	20.2187		3.90145	-1.59413		49.3414
	0.0422959	0.498907		6.50158	0.932394		-2.41573	-20.1078		-10.3261	8.26121		5.78556	51.8646		-2.11442	29.1953		-0.00638011	0.190458		-12.6683	-0.744413		-35.1667	-3.57349		-10.126	-1.84069		-8.21462	0.88391		-16.6044	-20.2462		-0.48163	-0.0542691		4.78502	10.4385		18.2127	13.4865		24.8235	0.288372		119.083
	-0.0203515	0.220015		5.20458	-10.1426		-11.9151	-47.2861		16.7975	-22.8131		-1.43303	-8.88049		-0.0308664	-40.3533		0.339167	0.0292317		-4.2389	9.2196		-34.5711	9.87642		6.56647	6.57273		7.09932	11.2036		18.0226	-0.0972035		-0.276587	-0.0767103		8.47257	5.06906		24.1002	12.3005		42.0995	7.37393		127.655
	-0.18471	0.490444		-1.73032	0.622355		-11.4182	-38.7837		0.581568	1.89702		5.34515	26.0161		6.24105	-22.3147		0.248006	-0.156271		15.9607	0.146077		17.5293	-12.6421		-25.2627	-15.7143		6.16773	-11.9219		-19.2214	-11.983		0.167194	-0.0624451		5.4684	17.4656		23.6614	28.1504		9.24984	6.60689		92.1285
	0.120819	0.499617		-4.77199	-10.6357		-9.9355	-38.777		0.463305	-25.3394		8.45375	-13.3991		5.79006	-26.8746		0.85229	0.0262923		27.3432	-19.5685		31.9712	-41.582		-10.7641	-9.19901		20.9709	-5.21651		3.44934	4.74999		-0.113433	0.0620181		-0.319905	8.33291		18.4536	15.5713		-6.70191	11.7891		73.1779
	-0.241037	-0.284069		-2.10874	3.48113		-4.60168	-10.4925		10.1711	3.08244		24.8931	16.3175		20.4012	3.27149		0.0282812	0.0278253		-5.36288	4.74402		-13.8339	-1.47448		0.158412	-3.08352		4.15703	-1.68395		9.96718	1.79117		0.445158	0.30849		17.5066	5.27809		30.7854	-2.81398		1.4172	-1.12135		86.3201
	0.19267	0.331828		-1.23065	-0.0917014		0.41637	-39.7743		-4.15277	-5.48683		5.20179	4.67314		-10.8232	-14.3601		0.0659554	-0.186901		-8.71365	-8.02423		-28.6408	-13.5222		9.59221	-24.0616		14.9999	-17.6048		23.1632	-35.481		-0.143152	0.00718851		4.66256	2.10409		17.4708	2.93357		4.15897	8.28326		78.17
	0.576526	0.187427		3.19057	-2.64788		-19.2929	-40.3067		-5.71139	3.37971		0.546152	47.0558		-3.29778	-19.3048		0.151834	0.309584		-2.48415	-3.25871		-6.34995	-12.3387		1.2755	-14.1534		15.2985	-19.1299		16.0652	-22.9463		-0.213412	-0.215021		1.87689	1.69959		18.1115	6.42174		12.4437	13.7238		95.4064
	0.00198294	-0.00530327		2.6259	9.38642		-9.00145	-17.1623		4.45407	-24.9715		20.5008	13.9772		20.8945	-55.9382		0.360207	0.471491		3.41416	5.3547		6.35215	4.66809		-8.50506	16.8707		-3.23062	20.7365		-3.83975	18.9361		-0.678558	0.0133244		5.14798	8.69871		26.3322	11.1541		6.04842	-1.19412		92.6979
	-0.120729	0.311142		13.3444	5.44206		1.38153	-31.441		6.75462	-22.8975		9.88828	-7.44293		17.6098	-54.3092		-0.0630321	0.182736		2.91544	4.9513		4.16308	10.5908		-8.06865	55.0112		0.42617	73.3116		-12.583	76.6306		-5.71331	-0.0998474		95.0467	3.4178		126.285	8.53987		57.0585	36.4352		87.1223
	-0.029801	-0.108612		-5.13635	7.98948		-36.6042	-9.01308		-8.91151	0.353588		16.2776	60.5999		6.73108	1.86734		0.0486135	0.427504		3.89576	1.63349		2.61099	-11.2786		-10.1403	-24.3629		3.94356	-22.2385		-12.9701	-25.8365		-0.541464	-0.172628		8.09407	3.63276		8.60914	3.17766		-8.57825	2.98441		66.176
	0.163983	0.554501		-4.82908	18.0018		-31.3353	3.25865		-7.75835	-7.14105		5.24188	42.6837		-6.83637	-17.9702		-0.0734505	0.207089		-3.10472	4.73574		-11.0813	-7.73364		3.03593	6.97696		4.34364	2.49025		2.6053	6.44035		-0.390366	-0.243466		27.6219	-1.38753		38.8273	16.4556		22.154	4.12726		112.378
	0.0677807	0.0104611		1.66334	8.49409		-19.5127	-17.6842		-6.70771	16.4622		17.1534	76.8524		-14.4711	55.6166		0.180024	0.557097		2.07597	10.4979		1.07687	-10.4041		-16.2668	-17.1161		-1.15138	-11.7551		-8.19068	-12.5127		-0.443289	0.00379919		4.08281	2.95229		15.2824	20.3297		16.4629	36.3703		69.291
	-0.010815	0.257978		-5.42631	-2.57191		-40.0949	-18.4964		-2.42547	4.27826		5.3105	36.1498		8.27273	-6.6917		-0.0284296	0.176044		4.70925	4.02542		-2.31332	-9.5363		-4.89972	24.8586		2.79134	20.6095		-4.04842	33.8207		0.145267	0.0144047		5.33586	-3.27655		1.49043	4.07583		5.49518	-0.781118		34.1653
	0.154264	0.81782		-5.54653	9.94696		-32.5465	18.5487		-3.51634	12.2058		4.14658	81.6087		9.75825	32.4419		0.12711	-0.044742		19.8688	-4.85919		24.7143	-8.80919		-2.90356	15.1353		16.0217	24.9985		-2.975	-6.61935		0.102089	0.175237		6.58602	21.8079		31.9379	38.0888		10.7194	16.9129		50.6532
	0.0418014	0.216971		5.10905	23.8289		-14.1179	-13.2778		8.7703	-48.9957		31.4006	-29.64		-3.2605	-31.6004		0.100888	0.145594		5.04638	4.10432		-4.11037	-0.986909		0.3239	2.29268		4.36639	42.0719		-3.52559	57.9054		-0.0911831	0.292554		20.4684	9.12157		43.5109	0.676252		6.43742	2.16153		43.8932
	-0.186739	0.0698092		-3.33946	2.22171		-19.3627	-7.23768		3.796	10.3789		7.22851	68.4763		10.8787	13.1357		0.0695139	0.093649		5.63081	5.83079		5.71837	5.3633		-4.11942	67.3686		3.827	76.7524		-0.208036	80.7086			0.218432			11.3127			19.7127			16.1617
	-0.106633	0.665685		-6.15694	7.68476		-18.058	-25.368		9.69197	-5.92215		14.7269	48.7422		12.1733	-17.8628		-0.107481	0.473598		3.34027	-11.793		-3.77282	-34.4846		6.11489	14.6189		2.58749	27.9818		0.390708	37.9674			0.0614578			11.9916			14.7526			5.99146
	0.224206	0.360307		-5.87279	13.1098		-19.1059	-8.5622		-7.91235	20.3221		-0.0352328	51.4822		2.19248	39.3961		0.00948702	0.819561		5.80269	-5.35247		-2.01545	-31.3299		6.16858	32.5361		0.156646	29.855		8.9317	26.0714			0.0749885			14.4733			24.0759			29.0215
	-0.406052	0.394829		0.630226	4.96767		-15.0173	-22.4953		2.67649	20.6454		34.7877	66.7331		16.9888	59.2701		-0.0625696	0.422149		2.03893	-0.196925		-6.08708	-6.57667		-4.84106	3.09474		4.94747	13.4611		16.3101	14.1498			0.192352			14.7572			25.9641			16.4791
	0.21698	-0.134586		-3.41965	13.8804		-6.11137	17.3053		-5.73878	28.4726		0.970534	102.549		-1.44136	44.4791		0.153588	0.21609		1.70034	-6.19935		-2.43794	-28.0075		-9.538	-68.1465		-17.7036	-71.5734		-21.0078	-76.203			-0.365097			12.5398			26.1327			-11.3022
	0.408838	-0.0687727		-2.8562	0.96257		-4.16457	-8.76866		-9.98069	-1.46358		4.86934	11.5746		-0.752408	11.4739		0.118129	-0.250153		9.49518	4.56205		14.4413	-6.12121		-2.1832	13.2375		-2.74209	22.3351		-2.28191	33.1263
	-0.0844809	0.426291		5.41343	-0.16414		-2.06758	-7.58095		-11.9673	26.7401		5.00219	85.4893		-1.48773	60.711		-0.249225	0.23953		12.6253	6.7945		14.2173	18.0258		-6.25082	63.731		-13.5626	110.754		-37.7499	120.973
	0.295686	0.229836		-4.22997	11.5316		3.71304	1.70937		5.7024	39.8311		31.7321	74.9448		0.0738731	26.1972		-0.482128	-0.0397367		3.14669	-0.853679		-8.80602	-1.05666		20.8892	9.03538		7.20748	4.4545		23.1581	8.0662
	0.306456	-0.0738412		15.0439	10.5773		-1.24398	7.92449		-6.50228	21.2215		17.6498	80.1748		-6.20912	44.6028		-0.0635357	0.0145551		6.43462	2.70333		-0.663683	2.63475		-3.16976	28.0847		2.54659	24.6765		-1.13827	18.131
	-0.537114	0.382082		-2.96929	9.69907		-11.07	-11.4034		10.8928	16.0751		7.31053	79.7028		-22.6072	23.0736		0.165564	0.0163042		0.950732	4.82427		-6.7527	10.9323		14.1013	37.638		7.34721	67.029		9.92391	81.6626
																			0.0257323	0.0225165		9.63896	2.80705		-3.02645	-8.13066		31.4462	-0.713395		34.9361	11.8161		45.1905	17.7329
																			0.201711			12.439			5.43237			27.4131			15.4789			18.7216
																			-0.22312			3.61207			-12.0626			30.4557			28.1445			12.8599
																			0.201711			9.30943			28.817			-9.5189			-4.29697			-11.0492
																			-0.199481			5.74321			-5.69652			-5.29149			-2.86517			-11.0933
																			-0.0449323			0.536245			1.09471			4.62562			3.95702			2.31731
																			-0.11639			3.62026			10.3336			-3.16094			5.59798			-2.68788
																			0.1697			5.18956			16.488			11.8569			1.92381			8.38262
																			-0.339885			8.25			17.5281			4.65021			3.98631			4.88101
																			-0.0664369			-2.2717			-3.21342			3.1105			2.78656			-4.86035
																			-0.035857			0.62621			-1.13083			2.92069			0.712112			-3.58494
																			-0.140861			10.4202			16.3901			2.1774			2.99516			-10.7712
																			0.173414			7.1771			10.4843			6.33713			-5.05404			-16.5617
																			-0.522778			-1.41722			11.1985			-2.96186			2.52547			17.956
																			-0.662257			4.9747			-19.2374			-1.18412			-7.22583			-6.4747
																			0.15034			4.37579			2.04856			1.5777			-3.48061			-5.7127
																			-0.290153			11.2755			4.60159			-1.79423			-3.86709			-4.43672
																			0.0263107			8.33803			8.53805			-3.90047			-2.52132			-0.06634
																			0.359795			15.5074			2.71627			-0.406188			-4.6461			-12.5269
																			0.368304			26.1078			11.2979			55.1615			47.2906			29.6594
																			0.0684569			7.75635			11.9325			29.2963			34.3138			32.8232
																			0.353883			10.1057			25.0731			-2.48051			-4.26012			-4.11271
																			-0.341663			25.8944			36.6427			1.91549			11.0361			6.04217
																			0.237613			22.3418			10.6755			-8.03277			-8.70343			-32.4606
																			0.778586			9.35795			19.3364			-3.65757			-0.885148			-8.66911
																			-0.00396737			42.8027			48.0243			14.867			4.09321			19.7587
																			0.319884			17.676			-2.92027			-12.2066			-26.0983			-27.0807
																			0.0936881			11.6181			4.46856			13.7401			-12.8815			-7.13674
[truncated: 3 more columns]
