# Supplementary material for: Adaptations of the axon initial segment in fast-spiking interneurons of the human neocortex support low action potential thresholds
Source: PLoS Biol. 2025 Dec 10;23(12):e3003549. doi: 10.1371/journal.pbio.3003549 (PMC12798858; doi:10.1371/journal.pbio.3003549)
Supplement: S3 Data — (XLS) [file pbio.3003549.s005.xls]

## Sheet: Allen SEA-AD
	Chandelier_2	Chandelier_1	Pvalb_9	Pvalb_13	Pvalb_10	Pvalb_12	Pvalb_14	Pvalb_15	Pvalb_2	Pvalb_3	Pvalb_1	Pvalb_7	Pvalb_8	Pvalb_5	Pvalb_6		113_Pvalb	116_Pvalb	121_Pvalb	115_Pvalb	114_Pvalb	118_Pvalb	123_Pvalb Vipr2	117_Pvalb
Actb/ACTB	3.39	2.5	2.44	2.77	2.15	2.52	6.31	2.65	3.58	3.4	2.29	3.2	4.46	6.76	3.46		8.86051	9.38349	9.73708	9.37081	9.19811	9.52583	9.5033	9.23072
Gapdh/GAPDH	7.66	7.43	3.4	4.36	3.86	3.9	7.36	7.03	7.22	7.21	3.94	6.9	7.02	7.71	7.37		11.1847	11.0725	10.9954	11.058	11.111	11.0695	11.087	11.1295
Kcna1/KCNA1	0	0	0	0	0	0	0	0	0	0	0	0	0	0	0		8.24727	7.16154	6.09	8.43402	7.4733	6.81047	3.09861	8.20881
Kcna2/KCNA2	1.34	1.28	1.38	2.69	2.83	1.8	2.63	2.55	2.67	2.53	2.37	1.77	0.7	2.23	2.63		7.83709	7.66444	7.13769	8.17356	7.45285	7.40014	5.9886	7.94164
Kcnc1/KCNC1	8.49	8.13	6.97	7.62	7.91	7.46	7.99	7.74	7.93	7.62	7.48	7.02	7.23	7.91	7.53		8.6952	8.34378	7.50203	9.02849	8.6369	7.98324	8.5065	8.80806
Kcnc2/KCNC2	10.22	10.07	10.58	11.16	11.21	11.1	10.56	11.12	10.87	10.8	11.07	10.99	9.99	9.75	10.92		9.28861	9.98021	9.69922	9.3077	9.34022	10.001	8.1304	10.0446
Kcnd1/KCND1	0	0	0	0	0	0	0	0	0	0	0	0	0	0	0		0	0	0	0	0	0	0	0
Kcnk2/KCNK2	10.22	10.07	10.58	11.16	11.21	11.1	10.56	11.12	1087	10.8	11.07	10.99	9.99	9.75	10.92		4.47	5.09	2.26	1.8	5.42	5.8	4.68	4.74
Kcnk10/KCNK10	0	1.14	0	0.79	0.3	0	0	1.61	0.6	0	0	0	0	0	0.15		0	0	0	0.1	0	0	0	0
Kcnk4/KCNK4	0	0	0	0	0	0	0	0	0	0	0	0	0	0	0		0.01	0	0	0	0	0	0.27	0
Kcnq1/KCNQ1	0	0	0	0	0	0	0	0	0	0	0	0	0	0	0		0.68	0.28	0.02	0.37	0.35	0.16	0.4	0.49
Kcnq2/KCNQ2	0	0	0	0	0	0	0	0	0	0	0	0	0	0	0		6.9	5.44	2.81	6.08	5.81	5.42	4.95	6.1
Kcnq3/KCNQ3	9.09	9.22	3.85	7.91	3.04	6.93	9.61	8.33	8.99	8.49	8.15	4.13	9.14	9.4	9.35		7.04	6.56	2.92	6.4	6.61	6.19	2.46	6.5
Kcnq4/KCNQ4	0	0	0	0	0	0	0	0	0	0	0	0	0	0	0		0	0	0	0	0	0	0	0
Kcnq5/KCNQ5	10.75	10.64	3.66	8.36	9.18	7.8	9.59	8.9	8.65	8.54	7.94	9.95	10.54	9.63	5.18		5.88	7.43	3.43	6.95	1.51	5.39	0.94	6.09
Scn8a/SCN8A	8.35	8.34	7.93	8.15	8.43	8.21	8.06	8.46	8.45	8.29	8.35	7.67	7.83	7.86	8.11		7.9061	7.38067	6.84	7.87471	7.57079	7.16362	7.1204	7.76134
Slc6a1/SLC6A1	9.01	9.05	7.34	7.72	7.79	7.72	8.26	8.16	8.29	7.83	7.59	7.52	8.07	8.13	8.07		9.73922	10.0122	9.66692	9.99148	9.72409	9.31784	10.1427	9.55265
Pvalb/PVALB	3.58	6.85	0	0	0.24	0	1.07	2.5	2.42	0	0.53	0	0	0	0		10.7923	10.1119	2.90062	11.0466	10.1679	9.62534	8.2024	10.7254

## Sheet: Our data
	Pvalb_8	Pvalb_2	Pvalb_15	Pvalb_15	Pvalb_15	Pvalb_2	Chandelier_1	Pvalb_2	Pvalb_15	Pvalb_2	Pvalb_2	Pvalb_2	Pvalb_5	Pvalb_15	Pvalb_3	Pvalb_5	Pvalb_15	Chandelier_1	Pvalb_2	Pvalb_2	Pvalb_2		114_PVALB	114_PVALB	114_PVALB	114_PVALB	114_PVALB	114_PVALB	115_PVALB	114_PVALB	114_PVALB	114_PVALB	114_PVALB	114_PVALB	114_PVALB	114_PVALB	115_PVALB	114_PVALB
Actb/ACTB	12.7871	0	10.9426	10.8958	9.03855	11.3312	11.4064	10.7878	10.9818	11.4947	9.71944	10.5749	10.8813	11.0104	11.0965	10.6774	10.3425	10.4391	11.1553	0	10.0065		10.8742	10.1191	1.26059	3.76455	9.17376	3.32967	9.91999	11.795	9.97836	9.10554	9.69552	7.47398	11.9104	7.06816	10.2416	6.57713
Gapdh/GAPDH	11.1998	0	10.8361	10.8319	9.67742	10.8503	11.7287	11.0188	10.517	11.122	10.7347	10.1433	10.5268	10.8568	10.2084	9.78448	9.92856	10.6652	10.8497	9.74391	10.2553		0	11.6185	12.3573	10.0685	11.6871	10.685	10.8791	9.77048	12.0907	12.6967	12.7018	10.7189	9.44234	11.9047	10.61	12.8033
Kcna1/KCNA1	0	0	0	0	0	0	0	0	0	0	0	0	0	0	0	0	0	0	0	0	0		0	0	0	0	5.32529	3.6222	4.16364	0	0	7.23236	6.12694	0	0	8.64838	1.49919	0
Kcna2/KCNA2	8.46175	4.97036	5.34928	7.27213	3.98749	0	0.953785	1.37188	4.68501	0	0	2.83757	5.82074	4.3542	0	1.64078	4.15184	7.44651	0	7.62723	0		8.878	0	0	0	0	0	0	7.23698	4.94885	5.96059	6.18121	5.47195	0	0	8.4178	7.59879
Kcnc1/KCNC1	0	0	7.37935	7.07756	0.773977	0	8.93102	7.49031	0	0	3.19771	2.75592	0.0317257	7.84873	0	0	6.63853	7.03468	6.39441	0	7.64288		5.8474	0	7.38909	0	8.21576	1.39028	7.3859	10.1622	4.03015	7.98913	7.48476	3.6866	0	10.0847	0	9.1355
Kcnc2/KCNC2	0	10.7367	7.09428	9.3441	10.2286	7.77862	8.65814	7.53147	6.79537	3.19972	7.33253	8.48158	7.18015	9.06283	10.4939	8.07036	9.07802	9.23313	7.08737	8.10786	10.1446		6.96291	4.10984	7.3544	7.48706	7.30709	9.86721	0	8.35992	4.96782	8.207	9.25187	4.61837	0	7.47492	4.13866	7.6866
Kcnd1/KCND1	0	0	0	0	0	0	3.27987	0	0	0	0	0	0	0	0	0	0	0	0	0	0		0	0	0	0	0	0	0	0	6.32472	0	0	0	0	0	0	0
Kcnk2/KCNK2	0	0	0	0	0	0	0	0	0	0	0	0	0	0	0	0	0	0	0	0	1		1	0	0	0	0	0	0	0	0	0	0	0	0	0	0	0
Kcnk10/KCNK10	0	0	0	7.35755	0	0	0	0	7.07682	0	0	0	0	0	0	1.58496	2.32193	1	1.58496	7.8392	2		1	0	0	0	0	0	0	0	0	0	0	0	2.38955	0	0	0
Kcnk4/KCNK4	0	0	0	0	0	0	0	0	0	0	0	0	3.16993	0	0	0	0	0	0	0	0		1	0	0	0	0	0	0	0	0	0	0	0	0	0	0	0
Kcnq1/KCNQ1	1.58496	0	0	0	0	0	2	0	0	0	0	4	0	0	0	0	1	1	1	0	2		1	0	0	0	0	0	0	0	0	0	0	0	0	0	0	0
Kcnq2/KCNQ2	0	0	6.44294	6.91886	3.90689	0	0	5.08746	2	0	5.55459	0	7.53916	0	0	1.58496	1	1	0	0	0		1	0	9.15003	6.45621	0	6.02595	0	0.757894	0	5.76818	5.00563	0.580167	0.514116	1.80363	0	7.11551
Kcnq3/KCNQ3	2	4.16993	9.95565	8.62205	0	8.41363	5.32193	10.7151	9.50581	5.58496	10.5236	11.0947	8.04985	7.03342	1.58496	11.9862	10.8384	8.92184	10.5372	0	11.2866		4.18566	0.187799	5.22407	2.9928	0.464333	0.765249	0	4.09353	0	0	3.8457	4.19816	5.17285	0	4.95736	7.13295
Kcnq4/KCNQ4	2.80735	0	0	0	0	0	0	2.32193	0	0	0	1	0	7.44294	0	0	1.58496	0	6.70044	0	0		1	0	0	0	0	0	0	0	0	0	0	0	0	0	0	0
Kcnq5/KCNQ5	4.45943	9.75989	9.22641	6.62936	9.28077	9.14466	6.76818	7.59246	8.97728	9.22159	10.2288	8.74483	8.16993	5.42626	7.53138	10.5196	1	7.87652	2.32193	0	9.09011		4.58197	0	5.98471	0.364884	0	0	2.76556	0	0	0	0	0	0	0	0	0
Scn8a/SCN8A	5.0263	7.48227	4.2977	6.28363	2.99223	7.29938	0	6.49651	6.15173	0	8.21887	5.49293	4.85405	6.97487	8.18348	7.1317	0	4.89791	8.2998	8.03526	0		8.16372	0	0	8.44099	0	5.26079	5.89602	4.68894	0	1.28993	4.73324	7.11459	0	7.27303	0	0
Slc6a1/SLC6A1	0	0	7.59486	6.91075	8.72489	4.90902	8.85237	8.27675	8.56256	0	0	7.8756	6.06168	7.08329	0	6.68604	0.0613855	9.48578	6.79943	0	9.15607		9.30623	8.85641	9.98696	11.0648	8.70895	7.4617	9.16063	9.28926	7.54613	10.0533	9.94379	9.57598	9.80895	7.88408	9.17351	9.13312
Pvalb/PVALB	0	0	5.06179	6.98857	9.37117	0	8.49601	8.3392	5.04875	0	7.46511	8.62188	0	9.46801	0	0	9.29131	9.33334	0	0	0		0	0	0	0	0	0	9.051	10.1188	0.721815	10.7195	11.0782	10.8765	10.0612	7.54129	10.3641	11.5261
