# Supplementary material for: Adaptations of the axon initial segment in fast-spiking interneurons of the human neocortex support low action potential thresholds
Source: PLoS Biol. 2025 Dec 10;23(12):e3003549. doi: 10.1371/journal.pbio.3003549 (PMC12798858; doi:10.1371/journal.pbio.3003549)
Supplement: S4 Data — (XLS) [file pbio.3003549.s006.xls]

## Sheet: Human values
Exp	APTHR bl	APTHR dtx	Inrise sl bl	inrise sl dtx	AP peak bl	AP peak dtx	AP hw bl	AP hw dtx	rheob bl	rheob dtx	lat bl	lat dtx	nmbr bl	nmbr dtx	AHP bl	AHP dtx	mxrise sp bl	mxrise sp dtx	mx fall sp bl	mx fall sp dtx	Rin bl	Rin dtx	tau bl	tau dtx
1	-39	-40	84.7246	90.2052	20.7265	3.78926	0.96	1.02	47.5333	52.5667	23.2393	23.7667	10.1667	11.3333	7.412	4.17073	61.0355	63.5781	-125.885	-96.4657	356.822	419.458	10.4575	12.1323
2	-41.5	-44	41.1107	81.5913	30.6447	13.4277	1.095	0.1	58.3	68.3	26.559	30.109	6.66667	6.25	6.63005	9.71222	82.0162	20.0269	-101.09	-103.815	728.717	642.126	7.16457	5.394
3	-40	-41	86.5269	82.8086	39.0371	15.4877	0.9	1	24.5	97.8233	24.7473	25.874	3.83333	5.33333	7.38747	8.37962	122.07	42.5975	-188.828	-172.251	322.347	398.808	5.92646	7.40574
4	-44	-41	36.9958	43.4035	17.9494	17.6544	0.256667	0.245	221.933	220.15	20.5633	27.36	1.83333	2.25	12.731	10.0784	466.792	500.107	-293.351	-296.784	32.7678	33.2067	3.1812	2.57182
5	-44	-45	32.8844	29.214	-4.79889	-5.27191	0.575	0.59	113	91.25	20.13	17.5	1.25	2.5	16.6702	1.38095	170.517	180.244	-74.1962	-69.6188	68.1278	91.1956	4.90333	6.67
6	-46	-47	44.4009	49.3017	32.9387	28.2745	0.536667	0.57	35.7333	33.3	20.97	48.86	10.5	2	10.9711	10.5438	369.517	346.375	-161.743	-152.969	206.189	209.481	9.71	8.3
7	-45	-52	33.0502	34.9231	12.4461	9.78088	0.42	0.4	109.5	71.4	211.83	64.03	7.5	5	12.4207	12.7716	315.348	341.415	-145.468	-159.072	103.715	124.451	3.25167	4.13
8	-35	-41	44.7419	38.6574	10.7473	2.10571	0.726667	0.8	37.5333	15.4	45.7567	89.56	3.33333	2	18.0766	17.3035	161.616	144.196	-88.5008	-74.5138	624.003	672.421	8.64	11.36
9	-40	-40.5	41.6714	49.9768	23.4375	20.4468	0.5	0.5	113.3	125.5	16.12	15.68	1	1	20.05	20.8435	257.111	241.852	-161.745	-148.01	239.902	253.85	8.35909	7.86428
10	-39	-43	27.4646	29.4384	6.96564	5.69153	0.435	0.48	104.5	83.8	21.77	9.19	1	2	21.6293	17.1509	208.473	211.715	-132.943	-122.451	235.604	213.883	7.685	5.48
11	-42	-41	36.895	30.5197	18.9743	15.9912	0.535	0.52	62.3	50.2	27.595	22.01	1	1	15.1978	13.4277	277.138	266.647	-135.804	-132.752	239.227	305.006	6.395	7.88

## Sheet: Mouse values
Exp	APTHR bl	APTHR dtx	Inrise sl bl	inrise sl dtx	AP peak bl	AP peak dtx	AP hw bl	AP hw dtx	rheob bl	rheob dtx	lat bl	lat dtx	nmbr bl	nmbr dtx	AHP bl	AHP dtx	mxrise sp bl	mxrise sp dtx	mx fall sp bl	mx fall sp dtx	Rin bl	Rin dtx	tau bl	tau dtx
1	-41.2	-51.2	71.2604	37.9366	16.1031	11.0779	0.34	0.38	418.4	428.1	76.3467	44.13	10	11	18.748	15.3198	270.081	217.82	-169.627	-114.06	83.1828	83.4952	4.08	4.55556
2	-35.5	-39.1	79.2284	65.6501	20.1187	16.3879	0.415	0.38	299.9	188.9	68.355	32.84	11.5	12	20.8588	15.8386	252.152	320.435	-144.577	-180.435	79.4096	117.994	3.83333	6.71
3	-28.5	-39.3	35.3803	40.0712	20.4366	17.1356	0.34	0.36	584.5	580.8	62.2667	43.34	5	7.5	17.8731	17.7002	245.412	201.416	-152.588	-123.215	71.1836	84.65	3.75333	3.58
4	-40.2	-51	40.331	38.7525	-7.23776	-15.3656	0.34	0.41	228.9	258.2	38.19	15.42	3.33333	2.5	7.98545	5.85935	228.5	151.445	-117.238	-97.6025	87.3512	99.3652	4.80667	5.68727
5	-30.5	-41.2	43.9568	41.0493	10.9965	-5.2179	0.33	0.46	183.867	175	33.59	58.63	13.5	15	16.0217	9.2621	308.991	154.494	-207.393	-173.242	104.055	120.63	3.06	4.3025
6	-42	-71.5	40.0898	59.6047	16.2252	-1.80053	0.3	0.34	342.9	261.8	40.6733	17.93	9.83333	12.5	21.0622	13.7329	316.62	255.585	-216.802	-129.699	84.5915	86.4142	4.055	4.6
7	-34	-43.8	61.7486	108.318	21.4996	20.6909	0.363333	0.32	257.8	95.9	26.1867	280.06	11.6667	1	14.2009	8.2092	368.627	423.431	-226.847	-283.812	90.5626	91.0038	5.4	4.97
8	-28.5	-44.2	38.5667	45.3043	24.1852	23.3612	0.263333	0.35	553.233	280.3	8.89333	9.06	1.16667	2.5	21.1029	17.0898	398.127	371.933	-302.124	-240.707	67.8062	74.4508	4.115	3.52923
9	-33	-38.5	36.1259	46.6036	15.5411	6.8512	0.43	0.49	430.15	372	98.92	124.13	4	3	15.892	13.6566	198.364	136.186	-113.678	-62.1796	84.5063	118.943	2.85	3.286
10	-33.1	-38	79.6529	42.2312	19.399	9.73511	0.34	0.37	132.7	110.7	41.38	5.53	7	1.5	17.4459	8.33135	385.03	417.71	-238.291	-234.985	77.2873	115.562	4.24	6.15
11	-32	-38	37.4999	73.1255	29.9377	22.0185	0.34	0.32	302.7	133.1	364.66	69.08	1	8	20.5689	19.4092	369.262	417.709	-251.77	-276.184	90.0127	101.999	5.19	4.375
12	-29	-40	46.4258	99.9789	21.8933	16.2659	0.3	0.26	487.85	294	44.732	13.58	10.4	4	19.2871	14.0686	345.764	446.32	-239.868	-296.021	74.6615	70.5624	4.35	3.56
13	-26	-30	56.1107	41.555	5.02522	-4.97436	0.556667	0.63	138.4	97.4	112.557	27.76	2.5	9.5	12.7716	8.11765	155.894	122.834	-91.0438	-61.0338	210.624	291.026	9.12	8.31333
14	-27	-39	49.6573	41.555	27.1556	-4.97436	0.76	0.63	117.8	88.1	109.073	27.76	4.33333	9.5	21.5251	8.11765	245.539	122.834	-87.9921	-61.0338	207.642	195.882	6.14	7.216
15	-17.5	-22	45.2801	52.6615	37.9944	34.7596	0.725	0.69	136.4	45.6	158.525	74.11	4	6	15.5181	13.153	289.154	312.805	-117.493	-123.215	197.282	223.969	5.31	6.7805

## Sheet: SpkThr (mV)
SpkThr (mV)									Initial rise slope (1 ms)
index	Source	DF1	DF2	F	p-unc	np2
0	Species	1	24	5.00839	0.0347689	0.172653
1	Time	1	24	39.6929	1.63619e-06	0.623192
2	Interaction	1	24	14.3156	0.000908701	0.373623
Comparison	Original p-val	Adjusted p-val (Holm)	Reject Null (alpha=0.05)
0	Mouse: baseline (mV) vs DTX 10 min (mV)	0.000725	0.002174
1	Human: baseline (mV) vs DTX 10 min (mV)	0.045898	0.091797
2	Human vs Mouse at baseline (mV)	0.000452	0.00181
3	Human vs Mouse at DTX 10 min (mV)	0.086175	0.091797
This table shows the p-values for the non-parametric post-hoc tests after applying Holm's FWER correction. - Comparison: The specific groups being compared. - Original p-val: The uncorrected p-value from the Wilcoxon or Mann-Whitney U test. - Adjusted p-val (Holm): The p-value adjusted using Holm's method to control the Familywise Error Rate. - Reject Null (alpha=0.05): Indicates whether the null…

## Sheet: Initial rise slope (1ms-)
	Initial rise slope (1/ms)
Source		DF1	DF2	F	p-unc	np2
0	Species	1	24	0.445722	0.510743	0.018233
1	Time	1	24	1.23578	0.277299	0.048969
2	Interaction	1	24	0.001811	0.966409	7.5e-05

## Sheet: AP peak Vm value (mV)
	AP peak Vm value (mV)
Source		DF1	DF2	F	p-unc	np2
0	Species	1	24	0.064509	0.80167	0.002681
1	Time	1	24	26.9938	2.5e-05	0.529355
2	Interaction	1	24	0.205856	0.654111	0.008504
Comparison	Original p-val	Adjusted p-val (Holm)	Reject Null (alpha=0.05)
0	Mouse: baseline (mV) vs DTX 10 min (mV)	6.1e-05	0.000244
1	Human: baseline (mV) vs DTX 10 min (mV)	0.000977	0.00293
2	Human vs Mouse at baseline (mV)	1	1
3	Human vs Mouse at DTX 10 min (mV)	1	1

## Sheet: AP half width (ms)
AP half width (ms)
Source		DF1	DF2	F	p-unc	np2
0	Species	1	24	6.54104	0.017281	0.214172
1	Time	1	24	0.196833	0.661264	0.008135
2	Interaction	1	24	0.982186	0.331547	0.039315
Comparison	Original p-val	Adjusted p-val (Holm)	Reject Null (alpha=0.05)
0	Mouse: baseline (ms) vs DTX 10 min (ms)	0.302795	0.605591
1	Human: baseline (ms) vs DTX 10 min (ms)	0.322266	0.605591
2	Human vs Mouse at baseline (ms)	0.012686	0.050742
3	Human vs Mouse at DTX 10 min (ms)	0.119281	0.357844

## Sheet: AP rheobase (pA)
	AP rheobase (pA)
Source		DF1	DF2	F	p-unc	np2
0	Species	1	24	15.5891	0.0006	0.393772
1	Time	1	24	12.1979	0.001877	0.336978
2	Interaction	1	24	8.31933	0.008155	0.25741
Comparison	Original p-val	Adjusted p-val (Holm)	Reject Null (alpha=0.05)
0	Mouse: baseline (pA) vs DTX 10 min (pA)	0.001526	0.004578
1	Human: baseline (pA) vs DTX 10 min (pA)	0.464844	0.464844
2	Human vs Mouse at baseline (pA)	6.4e-05	0.000257
3	Human vs Mouse at DTX 10 min (pA)	0.002611	0.005222

## Sheet: AP latency (ms)
	AP latency (ms)
Source		DF1	DF2	F	p-unc	np2
0	Species	1	24	2.87666	0.102808	0.107032
1	Time	1	24	1.3379	0.258788	0.052802
2	Interaction	1	24	0.373204	0.547006	0.015312

## Sheet: spike number by step
	spike number by step
Source		DF1	DF2	F	p-unc	np2
0	Species	1	24	4.29363	0.049165	0.151752
1	Time	1	24	0.002954	0.957102	0.000123
2	Interaction	1	24	0.43957	0.513648	0.017986
Comparison	Original p-val	Adjusted p-val (Holm)	Reject Null (alpha=0.05)
0	Mouse: baseline vs DTX 10 min	0.363294	0.726589
1	Human: baseline vs DTX 10 min	0.820312	0.820312
2	Human vs Mouse at baseline	0.131505	0.394514
3	Human vs Mouse at DTX 10 min	0.042498	0.169992

## Sheet: AP AHP ampl (mV)
	AP AHP ampl (mV)
Source		DF1	DF2	F	p-unc	np2
0	Species	1	24	4.47788	0.044901	0.157241
1	Time	1	24	3.28765	0.082329	0.120481
2	Interaction	1	24	0.580453	0.453557	0.023614
Comparison	Original p-val	Adjusted p-val (Holm)	Reject Null (alpha=0.05)
0	Mouse: baseline (mV) vs DTX 10 min (mV)	6.1e-05	0.000244
1	Human: baseline (mV) vs DTX 10 min (mV)	0.413086	0.826172
2	Human vs Mouse at baseline (mV)	0.716381	0.826172
3	Human vs Mouse at DTX 10 min (mV)	0.1461	0.438299

[truncated: 4 more sheets: max rise speed, max fall speed, Rin, tau]
