# Supplementary material for: Adaptations of the axon initial segment in fast-spiking interneurons of the human neocortex support low action potential thresholds
Source: PLoS Biol. 2025 Dec 10;23(12):e3003549. doi: 10.1371/journal.pbio.3003549 (PMC12798858; doi:10.1371/journal.pbio.3003549)
Supplement: S2 Code — (IJM) [file pbio.3003549.s008.ijm]

//AIS distance + intensity profile measurement
//Author: Ádám Tiszlavicz @HCEMM (adam.tiszlavicz@hcemm.eu)
//Developing: 16.10.2023. - 07.2024
//If you use the script, please cite us in your paper.

//	Instructions:
// 1) Manually open image (no split channel)
// 2) Split and merge channels (overlapping channels)
// 3) Manually draw multiple points through the Z-plain along the AIS - tip: holding alt key + rolling = moving along Z
// 4) Run this macro
// 5) Run "AIS analysis macro.bas" VBA macro


setBatchMode(true);
//------------------------Input------------------------------------------------------------

	ResultsDir= getDirectory("C:/Users/User/Desktop/0_Lab/1_Confocal images/0_Macro results/");
	Ch1 = "Blue"
	Ch2 = "Green"
	Ch3 = "Red"

run("Set Measurements...", "  redirect=None decimal=4");
run("Set Measurements...", "area mean redirect=None decimal=4");
//------------------------AIS coordinates and properties-----------------------------------------

//Saving rois to manager
	run("ROI Manager...");
	roiManager("Add");

//Measure XY values
	run("Measure"); 	//Set measurements: check "Area" and "Mean gray value" only

//Define voxel depth
	voxel_depth = get_voxel_depth();
	function get_voxel_depth(){
		getVoxelSize(width, height, depth, unit);
		return depth;
		}

//Add voxel depth to Z values
	for(k=0; k<nResults; k++) {
		n_Slice = getResult("Slice", k);
		setResult("Z", k, n_Slice* voxel_depth);
		}

//Ask user for the start and end of the duplicate and the AIS points
	Dialog.create("Enter Values");
		Dialog.addNumber("Duplicate starts at:", 0)
		Dialog.addNumber("Duplicate ends at:", 0)
		Dialog.addNumber("AIS starts at:", 2)
		Dialog.addNumber("AIS ends at:", 0)
		Dialog.show();
		DuplicateStart = Dialog.getNumber()	//DS
		DuplicateEnd = Dialog.getNumber()	//DE
		AISStart = Dialog.getNumber()		//AS
		AISEnd = Dialog.getNumber()			//AE

			for(DS=0; DS<nResults; DS++) {
				n_Slice = getResult("Slice", DS);
				setResult("Duplicate Start", DS, n_Slice - n_Slice + DuplicateStart);
				}
			
			for(DE=0; DE<nResults; DE++) {
				n_Slice = getResult("Slice", DE);
				setResult("Duplicate End", DE, n_Slice - n_Slice + DuplicateEnd);
				}
			
			for(AS=0; AS<nResults; AS++) {
				n_Slice = getResult("Slice", AS);
				setResult("AIS Start", AS, n_Slice - n_Slice + AISStart);
				}
			
			for(AE=0; AE<nResults; AE++) {
				n_Slice = getResult("Slice", AE);
				setResult("AIS End", AE, n_Slice - n_Slice + AISEnd);
				}

//Get pixel size width (PW)
	pixel_Width = get_pixel_Width();
		function get_pixel_Width(){
		getPixelSize(unit, pixelWidth, pixelHeight);
		return pixelWidth;
		}

//Get pixel size unit
	pixel_Unit = get_pixel_Unit();
		function get_pixel_Unit(){
		getPixelSize(unit, pixelWidth, pixelHeight);
		return unit;
		}

//Pixel width (size) in results
		for(PW=0; PW<nResults; PW++) {
			n_Slice = getResult("Slice", PW);
			setResult("Pixel size [" + pixel_Unit + "]", PW, n_Slice - n_Slice + pixel_Width);

//Save coordinates to excel
	saveAs("Results",ResultsDir+"abc.xls");


//------------------------Preparations for Intensity profiles-------------------------------------

//Creating line by connecting multiple points
	Roi.getCoordinates(xpoints, ypoints); // store point coordinates
	makeSelection("polyline", xpoints, ypoints );

//Line width according to the resolution
	width = getWidth;
	LineWidthConstant = 0.0107421875; //At 1024 px resolution, optimal line width is 11
	LineWidth = LineWidthConstant * width;
	Roi.setStrokeWidth(LineWidth);
	roiManager("Add");
	run("Measure"); // measure the line

// Split and rename channels
	title = getTitle();
	run("Split Channels");
	
//	Blue
	selectWindow("C1-"+title);
	rename(Ch1);
	run("Blue");
	
//	Green
	selectWindow("C2-"+title);
	rename(Ch2);
	run("Green");
	
//	Red
	if (isOpen("C3-"+title)){  //Is there a 3. channel?
		selectWindow("C3-"+title); 
		rename(Ch3);
		run("Red");
	}else {
	}


//--------------------Intesity profile of BLUE channel----------------------------------------

	selectWindow(Ch1);
	run("Clear Results");

	n = nSlices;
	for (i=1; i<n+1; i++) {
		showProgress(i, n);
		selectImage(Ch1);
		setSlice(i);
		roiManager("Select", 1);
	profile = getProfile(); //run(“Plot Profile”);
	lt = profile.length;
	roiManager("Remove Channel Info");
	roiManager("Remove Slice Info");
	roiManager("Remove Frame Info");
	for (j=0; j<lt; j++)
		{setResult(i, j, profile[j]);}
		updateResults;
	}
	saveAs("Results", ResultsDir+Ch1+".xls");


//--------------------Intesity profile of GREEN channel----------------------------------------

	selectWindow(Ch2);
	run("Clear Results");
	
	n = nSlices;
	for (i=1; i<n+1; i++) {
		showProgress(i, n);
		selectImage(Ch2);
		setSlice(i);
		roiManager("Select", 1);
	profile = getProfile(); //run(“Plot Profile”);
	lt = profile.length;
	roiManager("Remove Channel Info");
	roiManager("Remove Slice Info");
	roiManager("Remove Frame Info");
	for (j=0; j<lt; j++)
		{setResult(i, j, profile[j]);}
		updateResults;
	}
	saveAs("Results", ResultsDir+Ch2+".xls");


//--------------------Intesity profile of RED channel-----------------------------------------

	
	if (isOpen(Ch3)){  //Is there a 3. channel?
		selectWindow(Ch3); 
		run("Clear Results");
		n = nSlices;
			for (i=1; i<n+1; i++) {
				showProgress(i, n);
				selectImage(Ch3);
				setSlice(i);
				roiManager("Select", 1);
				profile = getProfile(); //run(“Plot Profile”);
				lt = profile.length;
				roiManager("Remove Channel Info");
				roiManager("Remove Slice Info");
				roiManager("Remove Frame Info");
					for (j=0; j<lt; j++)
						{setResult(i, j, profile[j]);}
						updateResults;
	}
	saveAs("Results", ResultsDir+Ch3+".xls");
	}else {
	}


//--------------------Image export:------------------------------------------------------------

//Scale setting according to resolution
	ScaleFontConstant = 0.0361328125; //At 1024 px resolution, optimal font size is 37
	ScaleThicknessConstant = 0.005859375; //At 1024 px resolution, optimal thickness is 6
	ScaleWidth = 20;
	ScaleThickness = width * ScaleThicknessConstant;
	ScaleFont = width * ScaleFontConstant;
	
//	Blue.jpg
	selectWindow(Ch1);
	run("Z Project...", "projection=[Standard Deviation]");
	run("Blue");
	run("Scale Bar...", " width=" + ScaleWidth + " height=10 thickness=" + ScaleThickness + " font=" + ScaleFont + " bold overlay");
	saveAs("Jpeg", ResultsDir+Ch1+" (SDIntensity).jpg");
	
	selectWindow(Ch1);
	run("Z Project...", "projection=[Max Intensity]");
	run("Blue");
	run("Scale Bar...", " width=" + ScaleWidth + " height=10 thickness=" + ScaleThickness + " font=" + ScaleFont + " bold overlay");
	saveAs("Jpeg", ResultsDir+Ch1+" (MaxIntensity).jpg");

//	Green.jpg
	selectWindow(Ch2);
	run("Z Project...", "projection=[Standard Deviation]");
	run("Green");
	run("Scale Bar...", " width=" + ScaleWidth + " height=10 thickness=" + ScaleThickness + " font=" + ScaleFont + " bold overlay");
	saveAs("Jpeg", ResultsDir+Ch2+" (SDIntensity).jpg");
	
	selectWindow(Ch2);
	run("Z Project...", "projection=[Max Intensity]");
	run("Green");
	run("Scale Bar...", " width=" + ScaleWidth + " height=10 thickness=" + ScaleThickness + " font=" + ScaleFont + " bold overlay");
	saveAs("Jpeg", ResultsDir+Ch2+" (MaxIntensity).jpg");

//	Red.jpg
	if (isOpen(Ch3)){  //Is there a 3. channel?
		selectWindow(Ch3);
	run("Z Project...", "projection=[Standard Deviation]");
	run("Red");
	run("Scale Bar...", " width=" + ScaleWidth + " height=10 thickness=" + ScaleThickness + " font=" + ScaleFont + " bold overlay");
	saveAs("Jpeg", ResultsDir+Ch3+" (SDIntensity).jpg");
	
	selectWindow(Ch3);
	run("Z Project...", "projection=[Max Intensity]");
	run("Red");
	run("Scale Bar...", " width=" + ScaleWidth + " height=10 thickness=" + ScaleThickness + " font=" + ScaleFont + " bold overlay");
	saveAs("Jpeg", ResultsDir+Ch3+" (MaxIntensity).jpg");
	}else {
	}

//	Composite (SDIntensity).jpg
	if (isOpen("STD_"+Ch3)){  //Is there a 3. channel?
			run("Merge Channels...", "c1=[STD_"+Ch3+"]"+"c2=[STD_"+Ch2+"]"+"c3=[STD_"+Ch1+"] create ignore");
	run("Scale Bar...", " width=" + ScaleWidth + " height=10 thickness=" + ScaleThickness + " font=" + ScaleFont + " bold overlay");
	saveAs("Jpeg", ResultsDir+"Composite (SDIntensity).jpg");
	
	selectImage("Composite");
	roiManager("Select", 1);
	run("Flatten");
	run("Flatten");
	saveAs("Jpeg", ResultsDir+"Composite (SDIntensity) with line.jpg");
	close();
	close();
		
		}else {
			run("Merge Channels...", "c2=[STD_"+Ch2+"]"+"c3=[STD_"+Ch1+"] create ignore");
	run("Scale Bar...", " width=" + ScaleWidth + " height=10 thickness=" + ScaleThickness + " font=" + ScaleFont + " bold overlay");
	saveAs("Jpeg", ResultsDir+"Composite (SDIntensity).jpg");
	
	selectImage("Composite");
	roiManager("Select", 1);
	run("Flatten");
	run("Flatten");
	saveAs("Jpeg", ResultsDir+"Composite (SDIntensity) with line.jpg");
	close();
	close();
	}

//	Composite (MaxIntensity).jpg
	if (isOpen(Ch3)){  //Is there a 3. channel?
			run("Merge Channels...", "c1=[MAX_"+Ch3+"]"+"c2=[MAX_"+Ch2+"]"+"c3=[MAX_"+Ch1+"] create ignore");
	run("Scale Bar...", " width=" + ScaleWidth + " height=10 thickness=" + ScaleThickness + " font=" + ScaleFont + " bold overlay");
	saveAs("Jpeg", ResultsDir+"Composite (MaxIntensity).jpg");
	
	selectImage("Composite");
	roiManager("Select", 1);
	run("Flatten");
	run("Flatten");
	saveAs("Jpeg", ResultsDir+"Composite (MaxIntensity) with line.jpg");
	close();
	close();
		
		}else {
			run("Merge Channels...", "c2=[MAX_"+Ch2+"]"+"c3=[MAX_"+Ch1+"] create ignore");
			run("Scale Bar...", " width=" + ScaleWidth + " height=10 thickness=" + ScaleThickness + " font=" + ScaleFont + " bold overlay");
	saveAs("Jpeg", ResultsDir+"Composite (MaxIntensity).jpg");
	
	selectImage("Composite");
	roiManager("Select", 1);
	run("Flatten");
	run("Flatten");
	saveAs("Jpeg", ResultsDir+"Composite (MaxIntensity) with line.jpg");
	close();
	close();
	}


//--------------------Saving ROIs------------------------------------------------------------

	roiManager("Select", 0);
	RoiPoints = Roi.getName(); 
	roiManager("Save", ResultsDir+"RoiPoints.roi");
	
	roiManager("Select", 1);
	RoiLine = Roi.getName(); 
	roiManager("Save", ResultsDir+"RoiLine.roi");


//--------------------Closing windows---------------------------------------------------------

	Closing = getBoolean("Line Extraction Complete. Do you want to close the windows?");
	
	if (Closing == true) {
	close(Ch1);
	close(Ch2);
			if (isOpen(Ch3)){
				close(Ch3);
				}else {
				}
	close("Results");
	close("ROI Manager");
	} else if (Closing==false) {
		} else {
	    }


setBatchMode(false);
