# Supplementary material for: Adaptations of the axon initial segment in fast-spiking interneurons of the human neocortex support low action potential thresholds
Source: PLoS Biol. 2025 Dec 10;23(12):e3003549. doi: 10.1371/journal.pbio.3003549 (PMC12798858; doi:10.1371/journal.pbio.3003549)
Supplement: S3 Code — (IJM) [file pbio.3003549.s009.ijm]

//  - KIR radial line analysis -
	ResultsDir= getDirectory("C:/Users/User/Desktop/");
	run("Set Measurements...", "area centroid perimeter feret's redirect=None decimal=4");
	Ch1= "KIR"
	Ch2= "PV"
	 	
// - Get pixel size width (PW) ------------------------------------------------
	PxWidth = get_PxWidth();
		function get_PxWidth(){
		getPixelSize(unit, pixelWidth, pixelHeight);
		return pixelWidth;
		}
	 		 	
// - Enter Pxwidth, Linewidth, number of RadialLines ------------------------------------------------
	Linewidth = (1/PxWidth)*30
	Bracketwidth = (Linewidth*2)
	radial = 12
	ang = 360 / (radial*2)
	
// - Split and rename channels --------------------------------------------------------------
	title = getTitle();	
	run("Split Channels");
	
	selectWindow("C1-"+title); //KIR
	rename(Ch1);
	run("Grays");
	
	selectWindow("C2-"+title); //PV
	rename(Ch2);
	run("Red");

// - Making line ----------------------------------------------------------------------------
	selectWindow(Ch2);
	
	run("Duplicate...", "title=Thresholder");
	run("Select All");
	getStatistics(area, mean);
	meanVar = mean * 1
	run("Subtract...", "value=" + meanVar);
	setAutoThreshold("IsoData dark");
	setOption("BlackBackground", false);
	run("Convert to Mask");
	
	run("Dilate");
	run("Close-");
	//run("Erode");
	run("Fill Holes");
	run("Remove Outliers...", "radius=25 threshold=50 which=Dark");
	//run("Dilate");
	//waitForUser;
	run("Analyze Particles...", "display exclude add composite");
		
	//Select ROI 
	selectWindow("Thresholder");
	run("Maximize");
	run("Scale to Fit");
	Dialog.create("Select ROI number?");
	Dialog.addNumber("Which is the roi:", 1)
	Dialog.show();
	RoiSelected = Dialog.getNumber()-1
	
	//Line
	CentroidX = getResult("X",RoiSelected);
	CentroidY = getResult("Y",RoiSelected);
	LineY = CentroidY*(1/PxWidth)
	LineX1 = CentroidX*(1/PxWidth) - (Linewidth/2)
	LineX2 = CentroidX*(1/PxWidth) + (Linewidth/2)
	makeLine(LineX1, LineY, LineX2, LineY);
	roiManager("add");
	count = roiManager("count");
	
// - Intensity profile of PV --------------------------------------------------------------
	run("Clear Results");
	selectWindow(Ch2);
	roiManager("select", count-1);
	for (i=1; i<radial+1; i++) {
		run("Rotate...", " angle=ang");
		profile = getProfile();
		lt = profile.length;
		roiManager("Remove Channel Info");
		roiManager("Remove Slice Info");
		roiManager("Remove Frame Info");
		for (j=0; j<lt; j++)
		{setResult(i,j, profile[j]);}
	}
	saveAs("Results", ResultsDir+Ch2+".xls");

// - Intensity profile of KIR ------------------------------------------------------------
	run("Clear Results");
	selectWindow(Ch1);
	roiManager("select", count-1);
	for (i=1; i<radial+1; i++) {
		run("Rotate...", " angle=ang");
		profile = getProfile();
		lt = profile.length;
		roiManager("Remove Channel Info");
		roiManager("Remove Slice Info");
		roiManager("Remove Frame Info");
		for (j=0; j<lt; j++)
		{setResult(i,j, profile[j]);}
	}
	saveAs("Results", ResultsDir+Ch1+".xls");

// - Intensity profile of Threshold for normalization -------------------------------------
	run("Clear Results");
	selectWindow("Thresholder");
	roiManager("select", count-1);
	for (i=1; i<radial+1; i++) {	
		run("Rotate...", " angle=ang");
		profile = getProfile();
		lt = profile.length;
		roiManager("Remove Channel Info");
		roiManager("Remove Slice Info");
		roiManager("Remove Frame Info");
		for (j=0; j<lt; j++)
		{setResult(i,j, profile[j]);}
	}	
	saveAs("Results", ResultsDir+"Thresholder"+".xls");
	
// - Images -------------------------------------------------------------------------------
	//Contrast and brightness
	selectWindow(Ch2);
	run("Enhance Contrast...", "saturated=0.35");
	selectWindow(Ch1);
	run("Enhance Contrast...", "saturated=0.35");
	selectWindow(Ch2);
	run("Duplicate...", "slice");
	selectWindow(Ch2+"-1");
	rename("RadialLines");
	//Merge channels and duplicate and rename
	run("Merge Channels...", "c1=PV c4=KIR create ignore");
	selectWindow("Composite");
	rename("WithLine");
	run("Duplicate...", "duplicate");
	selectWindow("WithLine-1");
	rename("NoLines");

// - With Line-----------------------------------------------------------------------
	OgPxW=0.0360639
	PreLT=OgPxW/(PxWidth/4)
	
	LineThickness=round(PreLT);

	//LineThickness=4

	selectWindow("RadialLines");
	run("Select All");
	run("Subtract...", "value=5000");
	run("Select None");	
	roiManager("select", count-1);
	run("Line Width...", "line=LineThickness");
	for (i=1; i<radial+1; i++) {
		run("Rotate...", " angle=ang");
		run("Fill", "stack");
		}
	run("Yellow");
	//Rectangular for cropping
	RectangularX = CentroidX*(1/PxWidth) - Bracketwidth/2
	RectangularY = CentroidY*(1/PxWidth) - Bracketwidth/2
	makeRectangle(RectangularX, RectangularY, Bracketwidth, Bracketwidth);
	run("Crop");
	
	selectWindow("RadialLines");
	run("Duplicate...", "slice"); //RadialLines-1
	//run("Duplicate...", "slice"); //RadialLines-2	

	selectWindow("WithLine");
	RectangularX = CentroidX*(1/PxWidth) - Bracketwidth/2
	RectangularY = CentroidY*(1/PxWidth) - Bracketwidth/2
	makeRectangle(RectangularX, RectangularY, Bracketwidth, Bracketwidth);
	run("Crop");
	run("Split Channels");
	run("Merge Channels...", "c1=C1-WithLine c4=C2-WithLine c7=RadialLines create ignore");
	selectWindow("WithLine");
	rename("WithLines2");
	//Scalebar parameters:
	SB1=10	
	//SB2=9
	//SB3=65
	//SB2=PxWidth/(OgPxW/10)
	//SB2=round(SB2);
	//=PxWidth/(OgPxW/70)
	//SB3=round(SB3);
	
	SB2=OgPxW/(PxWidth/10)
	SB2=round(SB2);
	SB3=OgPxW/(PxWidth/70)
	SB3=round(SB3);

	run("Scale Bar...", "width=SB1 height=2 thickness=SB2 font=SB3 color=White bold overlay");
	//Saving
	selectWindow("WithLines2")
	saveAs("Jpeg", ResultsDir+"WithLine merged.jpg");
	selectWindow("WithLines2")
	run("Split Channels");
	//PV
	run("Merge Channels...", "c1=C1-WithLines2 c7=RadialLines-1 create ignore");
	selectWindow("WithLines2");
	rename("C1-WithLine");
	selectWindow("C1-WithLine")
	run("Scale Bar...", "width=SB1 height=2 thickness=SB2 font=SB3 color=White bold overlay");
	saveAs("Jpeg", ResultsDir+"WithLine PV.jpg");
	close("C1-WithLine");
	//KIR
	run("Merge Channels...", "c4=C2-WithLines2 c7=C3-WithLines2 create ignore");
	selectWindow("Composite");
	rename("C2-WithLine");
	selectWindow("C2-WithLine")
	run("Scale Bar...", "width=SB1 height=2 thickness=SB2 font=SB3 color=White bold overlay");
	saveAs("Jpeg", ResultsDir+"WithLine KIR.jpg");
	close("C2-WithLine");
	
// - No WithLine-------------------------------------------------------------------------------------------------------
	selectWindow("NoLines");
	makeRectangle(RectangularX, RectangularY, Bracketwidth, Bracketwidth);
	run("Crop");
	run("Scale Bar...", "width=SB1 height=2 thickness=SB2 font=SB3 color=White bold overlay");
	//Saving
	selectWindow("NoLines")
	saveAs("Jpeg", ResultsDir+"NoLines merged.jpg");
	run("Split Channels");
	selectWindow("C1-NoLines")
	saveAs("Jpeg", ResultsDir+"NoLines PV.jpg");
	close("C1-NoLines");	
	selectWindow("C2-NoLines")
	saveAs("Jpeg", ResultsDir+"NoLines KIR.jpg");
	close("C2-NoLines");
	
// - Thresholder-------------------------------------------------------------------------------------------------------	
	selectWindow("Thresholder");
	makeRectangle(RectangularX, RectangularY, Bracketwidth, Bracketwidth);
	run("Crop");
	saveAs("Jpeg", ResultsDir+"Thresholder.jpg");
	close;
	

// - Close Roi manager and results table ----------------------------------------------------------------------------------
	run("ROI Manager..."); 
	run("ROI Manager..."); 
	run("Close");	
	if (isOpen("Results")) {
	    selectWindow("Results");
	    run("Close");
	}
	
