# Supplementary material for: Adaptations of the axon initial segment in fast-spiking interneurons of the human neocortex support low action potential thresholds
Source: PLoS Biol. 2025 Dec 10;23(12):e3003549. doi: 10.1371/journal.pbio.3003549 (PMC12798858; doi:10.1371/journal.pbio.3003549)
Supplement: S5 Code — (BAS) [file pbio.3003549.s011.bas]

Attribute VB_Name = "Module1"
Sub ProcessSubfolders()
    Dim parentFolder As String
    Dim fso As Object, folder As Object, subfolder As Object
    Dim tempWb As Workbook, sourceWb As Workbook
    Dim wsTemp As Worksheet, wsSource As Worksheet
    Dim subfolderPath As String, subfolderName As String
    Dim errorList As String
    Dim rng As Range
    
    ' Prompt the user to select the parent folder
    With Application.FileDialog(msoFileDialogFolderPicker)
        .Title = "Select Parent Folder"
        If .Show <> -1 Then Exit Sub
        parentFolder = .SelectedItems(1)
    End With
    
    ' Initialize FileSystemObject
    Set fso = CreateObject("Scripting.FileSystemObject")
    Set folder = fso.GetFolder(parentFolder)
    
    ' Disable screen updating and alerts for performance
    Application.ScreenUpdating = False
    Application.DisplayAlerts = False
    Application.Calculation = xlCalculationManual
    
    ' Loop through each subfolder
    For Each subfolder In folder.SubFolders
        subfolderPath = subfolder.Path
        subfolderName = subfolder.Name
        
        ' Open the temp.xlsx workbook from the parent folder
        Set tempWb = Workbooks.Open(parentFolder & "\temp.xlsx")
        
        ' Define file names and corresponding sheet names
        Dim files As Variant
        files = Array("PV.xls", "KIR.xls", "Thresholder.xls")
        Dim sheets As Variant
        sheets = Array("PV", "KIR", "Thresholder")
        Dim targetSheets As Variant
        targetSheets = Array("PV", "KIR", "Thr")
        
        Dim i As Integer, filePath As String
        Dim missing As Boolean
        missing = False
        
        ' Loop through each expected file
        For i = LBound(files) To UBound(files)
            filePath = subfolderPath & "\" & files(i)
            
            If fso.FileExists(filePath) Then
                Set sourceWb = Workbooks.Open(filePath, ReadOnly:=True)
                
                ' Ensure the source sheet exists
                On Error Resume Next
                Set wsSource = sourceWb.sheets(sheets(i))
                If wsSource Is Nothing Then
                    missing = True
                Else
                    ' Set the corresponding destination sheet in temp.xlsx
                    Set wsTemp = tempWb.sheets(targetSheets(i))
                    
                    ' Copy the range starting at A1 (dynamic size)
                    Set rng = wsSource.Range("A1").CurrentRegion
                    wsTemp.Range("A1").Resize(rng.Rows.Count, rng.Columns.Count).Value = rng.Value
                    
                    ' For the Thresholder file, perform find-and-replace on the Thr sheet
                    If i = 2 Then
                        With wsTemp.UsedRange
                            .Replace What:="0", Replacement:="", LookAt:=xlWhole, MatchCase:=True
                        End With
                    End If
                End If
                On Error GoTo 0
                
                sourceWb.Close False
            Else
                missing = True
            End If
        Next i
        
        ' If any file/sheet was missing, log and skip saving this subfolder
        If missing Then
            errorList = errorList & subfolderName & vbNewLine
            tempWb.Close False
        Else
            ' Save the updated workbook as an .xlsx file named after the subfolder, then close it
            tempWb.SaveAs subfolderPath & "\" & subfolderName & ".xlsx", FileFormat:=xlOpenXMLWorkbook
            tempWb.Close False
        End If
    Next subfolder
    
    ' Restore Excel settings
    Application.ScreenUpdating = True
    Application.DisplayAlerts = True
    Application.Calculation = xlCalculationAutomatic
    
    ' Final message indicating success or listing errors
    If errorList <> "" Then
        MsgBox "Process completed with errors. The following subfolders were skipped due to missing files or sheets:" & vbNewLine & errorList, vbExclamation, "Completed with Errors"
    Else
        MsgBox "Process completed successfully!", vbInformation, "Success"
    End If
End Sub
